# Supplementary material for: Human transposon insertion profiling by sequencing (TIPseq) to map LINE-1 insertions in single cells
Source: Philos Trans R Soc Lond B Biol Sci. 2020 Feb 10;375(1795):20190335. doi: 10.1098/rstb.2019.0335 (PMC7061987; doi:10.1098/rstb.2019.0335)
Supplement: Table S1. Primers for quality control qPCR [file rstb20190335supp1.xlsx]

## Sheet: Sheet1
Primer Name	Sequence	Primer Name	Sequence	Primer genomic location
QCqPCR-1-F	5'-TCA ACC AGG GAC ACA ACT AGC-3'	QCqPCR-1-R	5'-CTC CAG TTA GAG GGG TCA TGT-3'	2q31.1
QCqPCR-2-F	5'-CAA TGG TGC CAG TCT CAG AGG-3'	QCqPCR-2-R	5'-ACA GGA GGA AAA GTA GAG CCC-3'	3q13.33
QCqPCR-3-F	5'-CCA CTT TCC ATG GCA GTT CTG-3'	QCqPCR-3-R	5'-CCC ACT TAG AGC GTT GTA CCA-3'	4q25
QCqPCR-4-F	5'-TGC AGC TCT TTG AAC CAA ACC-3'	QCqPCR-4-R	5'-GAC ACA GTC TCA AGG CCT TAC A-3'	6q21
QCqPCR-5-F	5'-AAA GAA AGG CTC CTG TTG GCA-3'	QCqPCR-5-R	5'-AAT ACT CTC TAC GCA TCC CCA-3'	8q22.1
QCqPCR-6-F	5'-CCC ATG CCT ACT TTT CAC TGC-3'	QCqPCR-6-R	5'-CTT CCC TGC ATT CCT TCC ACA-3'	9q22.32
QCqPCR-7-F	5'-TGG GGT CCT ACT TTC TGG TCA-3'	QCqPCR-7-R	5'-CGA CTC TCC CTT CCA TGC TTT-3'	10q25.1
QCqPCR-8-F	5'-CAC TGA AAT GCT TGA GAG GGC-3'	QCqPCR-8-R	5'-GCA CTC ACT CTC CTA TTA ATT GC-3'	13q31.1
QCqPCR-9-F	5'-AGC TTA CAG ACC CCT CTT CCT-3'	QCqPCR-9-R	5'-TAA GTG CGT GGT AAG TGC TGT-3'	15q25.3
QCqPCR-10-F	5'-CTC CTC CCG GTT TCA TGC TTT-3'	QCqPCR-10-R	5'-GCT CCT GAC TCT GGA CAA TCT-3'	19q13.31
QCqPCR-11-F	5'-CAC CCA AAG ATT GCA CAC AGG-3'	QCqPCR-11-R	5'-TGC CTA CTC AAG TCC TCG TTG-3'	21q21.2
QCqPCR-12-F	5'-ACC TAA GTA CCC GGC CTT ATT-3'	QCqPCR-12-R	5'-GGA AAC TGC TGA CTC CAC AAA G-3'	22q12.1
