# Supplementary material for: Human transposon insertion profiling by sequencing (TIPseq) to map LINE-1 insertions in single cells
Source: Philos Trans R Soc Lond B Biol Sci. 2020 Feb 10;375(1795):20190335. doi: 10.1098/rstb.2019.0335 (PMC7061987; doi:10.1098/rstb.2019.0335)
Supplement: Table S2 [file rstb20190335supp2.xlsx]

## Sheet: revised_tableS2
chrom	start	stop	strand	Bulk	MALBAC-RL-T (4_S28)	MALBAC-RL-T (5_S29)	MALBAC-RL-T (7_S30)	MALBAC-R-T (3_S25)	MALBAC-R-T (5_S26)	MALBAC-R-T (6_S27)	MDA-RL-D (2_S16)	MDA-RL-D (3_S17)	MDA-RL-D (8_S18)	MDA-R-D (10_S15)	MDA-R-D (7_S13)	MDA-R-D (9_S14)	MDA-RL-T (2_S22)	MDA-RL-T (3_S23)	MDA-RL-T (8_S24)	MDA-R-T (10_S21)	MDA-R-T (7_S19)	MDA-R-T (9_S20)	Gold Standard	Repeat	Nearest known L1Hs in euL1db	Nearest known L1Hs in euL1db on same strand	In/near L1PA2-4	In 95%+ seg dup
chr1	7797636	7797642	+	0	0	0	0	0	0	0	0	0	0	0	0.00223608	0	0	0.000925305	0	0	0	0.983297	No	AluSx	90688	390798	FALSE	FALSE
chr1	12816028	12816355	-	0	0	0	0	0.0156728	0.992752	0	0.00952973	0.270195	0.00168394	0.165189	0.0215064	0.276329	0.00522669	0	0.00148812	0.000580502	0.687092	0	No	L1PA4	174	174	TRUE	TRUE
chr1	14257956	14257995	+	0.00377268	0	0	0	0.0131804	0.998328	0.0568047	0.000905256	0.534854	0.0248342	0	0	0.0196913	0	0	0	0.00142	0	0.993374	No	(A)n	48	48	FALSE	FALSE
chr1	22578868	22578876	-	0	0	0	0	0	0	0	0	0	0	0	0	0	0	0.95262	0	0	0	0	No	No	231265	251846	FALSE	FALSE
chr1	30567813	30568816	+	0.962187	0.0209862	0	0.576917	0.010648	0.000381626	0.00638622	0.964354	0.994823	0.890634	0.271773	0.00157733	0.988471	0.000378791	0.998511	0.999345	0.000424124	0	3.78e-06	Reference L1HS	(AATA)n	0	0	FALSE	FALSE
chr1	34566053	34566056	-	7.89e-05	0	0.667296	0	0.997746	0	0.996177	0	0	0	0	0	0	0	0.000115164	0.00095656	0	0	0.000502798	No	No	62	62	FALSE	FALSE
chr1	35486737	35486749	+	0	0	0	0	0	0	0	0.0338271	0	0.443714	0.00117374	0	0.991907	0	0	0.888258	0	0	0	No	AluJr	1869	619088	FALSE	FALSE
chr1	41207751	41208447	+	0.998193	0.851099	0.97918	0.97843	0.999403	0.0362124	0.971123	0.999982	0.993747	0.991621	0.971397	0.0107097	0.979839	0.999809	0.993083	0.999829	0.979869	0	0.994605	Reference L1HS	L1PA6	0	0	FALSE	FALSE
chr1	41854518	41855316	-	0.999004	0.509532	0.971744	0.974509	0.998981	0.997002	0.987514	0.999259	0.994124	0.999741	0.992044	0.997622	0.993472	0.994959	0.999299	0.999325	0.999087	0.933332	0.995821	Reference L1HS	No	0	0	FALSE	FALSE
chr1	42018287	42018295	+	0.999394	0.557714	0.765764	0.935808	0.999199	0.938068	0.99623	0.999807	0.997957	0.983279	0.516419	0.982694	0.97042	0.991914	0.999875	0.944585	0.996866	0.98648	0.996361	No	L1ME3A	0	0	FALSE	FALSE
chr1	42217523	42217533	+	0	0	0	0	0	0	0	0	0	0	0	0	0	0	0	0.94521	0	0	0	No	AluSc	199163	199163	FALSE	FALSE
chr1	56365452	56369288	+	0.999425	0.454227	0.411676	0.92837	0.997714	0.183467	0.999653	0.998274	0.997941	0.999992	0.993797	0.999574	0.994782	0.99535	0.992188	0.999929	0.664253	0.906172	0.993745	Reference L1HS	No	0	0	FALSE	FALSE
chr1	58114946	58116005	+	0.998226	0	0.800571	0.938127	0.0129261	0.00292944	0.00921709	0.996151	0.999714	0.995319	0.994878	0.999132	0.995896	0.990734	0.999663	0.999877	0.00107287	0.0186018	0.997812	Reference L1HS	No	0	0	FALSE	FALSE
chr1	65442285	65442287	+	0	0	0	0.00165628	0	0	0	0	0	0.999872	0	0	0	0	0	0	0	0	0	No	MER4D1	1422	563412	FALSE	FALSE
chr1	65443939	65444209	-	0.980955	0.0145475	0.0942924	0.039489	0.0103329	0.990223	0.993213	0.936557	0.99918	0.999859	0.913005	0	0	0.991812	0.993619	0.99913	0.99849	0.822934	0.927706	Non-Reference L1HS (hom)	LTR49	0	0	FALSE	FALSE
chr1	67078672	67084915	-	0.999428	0.33094	0.177927	0.960274	0.00210493	0.998175	0.99996	0.980251	0.996021	0.993193	0.971411	0.988949	0.976726	0.338259	0.999587	0.998066	0.986375	0.342052	1	Reference L1HS	AluJb	0	0	FALSE	FALSE
chr1	71894227	71894257	+	0.00639252	0.0367154	0.00829522	0.0154386	0.974469	0.00426824	7.04e-05	0.0106417	0	0.999719	0.623648	0.000136866	0.00382886	6.9e-06	0.309984	0.998436	4.09e-06	1.36e-05	0.00147772	No	L1PA2	255	74396	TRUE	FALSE
chr1	74447377	74448548	+	0.999297	0.0521604	0.0423891	0.951494	0.956071	0.995941	0.824777	0.997027	0.995351	0.99994	0.996682	0.996018	0.939112	0.95109	0.998699	0.00113816	0.826469	0	0.973293	Reference L1HS	L1PA2	29479	29479	TRUE	FALSE
chr1	74518837	74519571	-	0.999478	0.226168	0.762914	0.882158	0.999892	0.999469	0.99995	0.991854	0.992553	0.995844	0.991585	0.997744	0.999271	0.996458	0.999854	0.999952	0.999466	0.918778	0.998341	Reference L1HS	(TTATT)n	0	0	FALSE	FALSE
chr1	74727218	74727228	-	0.998789	0	0.622527	0.958598	0	0.00974439	0	0.999767	0.999172	0.999993	0.997037	0	0.999946	0.99835	0.999749	0.00300369	0.0159152	0	0.00150606	Non-Reference L1HS (het)	THE1B	0	0	FALSE	FALSE
chr1	78243379	78245813	-	0.999262	0.0360371	0.219731	0.909655	0.0327149	0.993476	0.993209	0.999982	0.998808	0.996181	0.998035	0.990579	0.999855	0.999208	0.999801	0.999948	0.999999	0.0100728	0.996533	Reference L1HS	MIRb	0	0	FALSE	FALSE
chr1	82255017	82255020	-	0.000109807	0	0	0	0	0	0	0	0	0	0	0.000504196	0	0	0	0.918995	0	0	0	No	L1PA2	321949	798306	TRUE	FALSE
chr1	82660285	82661862	+	0.963216	0.0885607	0.0152054	0.271537	0.457717	0.0836983	0.000881457	0.997391	0.863183	0.768835	0	0	0	0.923194	0.951771	0.401512	0.0303828	0.00311744	1.54e-05	No	GA-rich	0	0	FALSE	FALSE
chr1	83144050	83144056	-	0.996234	0	0.0372047	0.0145905	0.00269798	0.764903	0.00266319	0.983268	0.999198	0.999559	0.986244	0.00256485	0.994197	0	0.000303727	0.981552	0.999987	0.00951204	0.998076	No	L1PA15	0	0	FALSE	TRUE
chr1	84052175	84058406	-	0.911827	0.417931	0.0213395	0.0166621	0.000161714	0.0048806	0.986223	0.988594	0.000978475	0.994863	0.827949	0.18377	0.537593	0.875708	0.000485798	0.999552	0.741204	0.00832083	0.104972	Non-Reference L1HS (het)	(T)n	0	0	FALSE	FALSE
chr1	85926818	85933340	+	0.997304	0.448988	0.743066	0.961783	0.997731	0.0103394	0.983071	0.998811	0.99821	0.999779	0.99542	0.993779	0.997804	0.981844	0.0445241	0.0500375	0.999669	0.990776	0.995728	Reference L1HS	(TAA)n	0	0	FALSE	FALSE
chr1	86275299	86276013	+	0.999752	0.0135186	0.192362	0.910515	0.982074	0.998451	0.995845	0.999433	0.999511	0.999991	0.000279722	0.889006	0.995785	0.995247	0.942852	0.00430851	0.0213762	0.00276902	0.999735	Reference L1HS	L1M1	0	0	FALSE	FALSE
chr1	86678124	86678132	+	0	0	0.0503579	0	0	0.00637749	0	0	0	0	0	0	0	0	0	0.999811	0	0	0	No	AluSq	559	402127	FALSE	FALSE
chr1	86678989	86685111	-	0.998197	0.305289	0	0.693644	0.994308	0.972845	0.996735	0.999993	0.999711	0.999632	0.999472	0.997988	0.997197	0.997325	0.999015	0	0.974948	0.667868	0.999659	Reference L1HS	No	0	0	FALSE	FALSE
chr1	93790614	93790657	-	0.0157497	0.0358061	0.00322137	0.0909453	0.212864	0.0251308	0.993153	0.00457331	0.751694	0.997123	0.924681	0.00237228	0.00364498	0.978179	0.953324	0.995731	0.000371621	0.000111757	0.853381	No	(T)n	118257	684079	TRUE	FALSE
chr1	99213434	99213437	-	0.00126409	0	0	0	0.0711496	0	0.0635812	0.992947	4.87e-05	0.99961	0.00281815	0.998954	0.983665	0.999898	0.000323187	0.998965	0.0103728	0.0549817	0	No	No	0	0	FALSE	FALSE
chr1	99381999	99382006	+	0	0	0	0	0.00687751	0.972153	0.0148861	3.46e-05	0.00715761	0.000697077	0.0104842	0.00607035	0.0250926	0.00104404	1.28e-05	7.98e-05	0.000354748	0	5.49e-05	No	L1PA2	6158	471390	TRUE	FALSE
chr1	99388533	99389521	-	0.999634	0.729064	0.907452	0.965575	0.998194	0.999075	0.999459	0.984008	0.998206	0.995189	0.986038	0.938528	0.994451	0.980235	0.998926	0.999922	0.998771	0.971197	0.992912	Reference L1HS	No	0	0	FALSE	FALSE
chr1	99391034	99391041	+	0	0	0	0	0	0	0	0.998697	0	0.0145942	0	0	0.000479775	0	0	0	0	0	0	No	Tigger1	2441	480425	FALSE	FALSE
chr1	102231477	102231524	+	4.66e-05	0	0	0	0	0	0	0	0	0	0	0	0	0	0	0.970565	0	0	0	No	A-rich	0	0	FALSE	FALSE
chr1	104843828	104850138	-	0.998885	0.0309558	0.0370526	0.489443	0.0177666	0.000711753	0.02844	0.999131	0.999494	0.995744	0.981234	0.950803	0.997314	0.990309	0.999244	0.998852	0.99998	0.0494499	0.999116	Reference L1HS	(AATAA)n	0	0	FALSE	FALSE
chr1	106425637	106426329	+	0.995072	0.0336319	0.0347145	0	0.000399394	9.69e-05	0.0394926	0	0.995963	0.993786	0.995992	0	0	0.999591	0.978278	0.99976	0.99975	0.619154	0.668941	Reference L1HS	No	0	0	FALSE	FALSE
chr1	106426794	106427208	+	0	0	0	0.0909259	0	0	0	0.996693	0	0	0	0	0	0	0	0	0	0	0	No	L1PA5	444	525	FALSE	FALSE
chr1	113341607	113345796	+	0.999442	0.649531	0.568477	0.939702	0.997	0.994614	0.984912	0.998787	0.999675	0.999666	0.956506	0.993195	0.900809	0.980612	0.994858	0.999845	0.999983	0.99772	0.99585	Reference L1HS	L1PA4	0	0	TRUE	FALSE
chr1	113500000	113503315	+	0.000660116	0	0.0156159	0.0119031	0.00192617	0.451551	0	0.00498941	0.849725	0.977577	0.486155	0	0.962719	0.992672	0.999559	0.567426	0.000746953	0	9.16e-05	Reference L1HS	AluJo	0	0	FALSE	FALSE
chr1	113510355	113510374	-	0	0	0	0	0	0	0	0	0.298486	0	0.650751	0	0.000230703	0	0.983346	0	0	0	0	No	(T)n	6607	35517	FALSE	FALSE
chr1	118285241	118285246	+	0.000140955	0	0	0	0.00936885	0.989561	0.004784	5.66e-05	0.00242836	0.00087424	0.265361	0	0.0280552	0.0186039	1.6e-05	0.00871648	1.48e-05	0.0050872	3.59e-05	No	L1PA2	1658	1658	TRUE	FALSE
chr1	118858381	118858385	+	0.0403841	0	0	0	0.99957	0	0	0	0.00405859	0.950453	0	0	0.122759	0.000381225	0.000294593	0	0	0	0.00242922	No	No	48	75	FALSE	FALSE
chr1	121734418	121736573	+	0.99912	0.765312	0.301923	0.835744	0.997365	0.992197	0.993037	0.99927	0.999478	0.999959	0.971472	0.976625	0.999629	0.960128	0.00234111	0.999962	0.000498661	0.0512425	0.00112209	Reference L1HS	ALR/Alpha	0	0	FALSE	FALSE
chr1	121886771	121886781	-	0.968242	0	0	0.0022326	0	0	0	0	0	0	0	0	0.0198554	0	0	0	0	0	0	No	ALR/Alpha	143359	143359	FALSE	FALSE
chr1	122378721	122378731	+	0.949297	0	0	0	0	0	0	0	0	0	0	0	0.00618573	0	0	0	0	0	0	No	ALR/Alpha	635309	635808	FALSE	TRUE
chr1	122395959	122395969	-	0.993748	0	0.0287538	0.853655	0	0.00230029	0.00717706	0	0.996769	0	0	0	0	0.000920465	5.5e-05	0.000998754	0.000484699	0.00795871	0.020383	No	ALR/Alpha	652547	652547	FALSE	TRUE
chr1	122444145	122444146	-	0.994475	0	0	0	0	0	0	0	0.664531	0	0	0	0	0	0.00059016	0	0	0	0	No	ALR/Alpha	700733	700733	FALSE	TRUE
chr1	124850134	124850144	-	0.00613454	0.0119549	0	0.090967	0.997336	0.103501	0.00620102	0.88458	0.679264	0.97714	0.979982	0.981622	0.994754	0.000415712	0	0.99952	0.932868	0.979409	2.15e-05	No	ALR/Alpha	3106722	3106722	FALSE	FALSE
chr1	124896044	124896049	-	1.92e-05	0	0	0.00348166	0.00596281	0	0	0	0.0627766	0.985064	0.675008	0.499297	0	0	0.000863985	0.999988	0.00033552	0.343868	0	No	ALR/Alpha	3152632	3152632	FALSE	FALSE
chr1	124911350	124911358	-	7.81e-05	0	0	0	0	0	0	0.00249729	0.876795	0.885784	0.822682	0.209221	0.00240723	0	0	0.00489307	0	0.996428	0	No	ALR/Alpha	3167938	3167938	FALSE	FALSE
chr1	124920536	124920539	-	4.31e-05	0	0	0	0	0	0	0	0	0.99871	0.0226653	0.9672	0	0	0	0	0	0	0	No	ALR/Alpha	3177124	3177124	FALSE	FALSE
chr1	125110557	125111196	-	0.999183	0.408814	0	0.904049	0.999621	0.999315	0	0.996562	0.999766	0.999587	0.997554	0.994254	0.999226	0.99442	0.998974	0.999984	0.000498909	0.974757	0.990543	Reference L1HS	No	3367145	3367145	FALSE	TRUE
chr1	143813869	143813872	+	0.00414251	0	0	0	0	0.00503176	0	0.201149	8.16e-05	0.779433	0.963138	0	0.0432681	0	0	0	0.909386	0	0	No	No	0	233	FALSE	TRUE
chr1	145147158	145147365	-	0.998469	0.157399	0.793551	0.884436	0.999929	0.99916	0.999919	0.999672	0.999492	0.999358	0.980497	0.963954	0.990035	0.997539	0.999875	0.999947	0.998087	0.011274	0.995956	Reference L1HS	No	1332928	1333279	FALSE	TRUE
chr1	147461573	147461613	+	0.0879832	0.134876	0.0152675	0.0875037	0.100183	0.900676	0.326295	0.302075	0.174543	0.652792	0.663954	0.383542	0.559483	0.321464	0.332682	0.701397	0.75283	0.942016	0.982081	No	L1PA3	277	3647468	TRUE	FALSE
chr1	149719815	149719820	-	0	0	0	0	0	0	0	0	7e-07	0	0.000116981	0	0.991141	0	0	0	0	0	0	No	L3	509526	509526	FALSE	TRUE
chr1	149722411	149722424	+	0.00804462	0	0	0	0	0.00103069	0	0.00100679	0	0.941627	0.807281	0	0.108658	0	0	0	0.999999	0	0	No	No	506922	4154983	FALSE	TRUE
chr1	152489876	152491692	-	0.999496	0.755376	0.768942	0.863888	0.998881	0.974939	0.983074	0.999988	0.999678	0.999984	0.99307	0.000234603	0.999934	0.98882	0.98602	0.999297	0.99884	0.981223	0.992789	Reference L1HS	L1P3	0	0	FALSE	FALSE
chr1	153278436	153279307	-	0.998991	0.256973	0.0170324	0.851573	0.00656373	0.00119655	0.999974	0.999903	0.999696	0.997087	0.992139	0.357161	0.994016	0	0.995588	0.999206	0.00105924	0.228003	0.992891	Reference L1HS	(T)n	0	0	FALSE	FALSE
chr1	153280699	153280704	+	0	0	0	0	0	0	0	0	0	0.000908493	0	0.99971	0	0	0	0	0	0	0	No	No	2194	596703	FALSE	FALSE
chr1	158265120	158265130	-	0	0	0	0	0	0	0	0	0	0	0	0	0	0	0.996968	0	0	0	0	No	LOR1-int	3687	4046	FALSE	FALSE
chr1	158266887	158266939	-	0	0	0	0	0	0	0	0.747139	0.895321	0.998808	0.962916	0	0.375366	0.0219869	0.00194361	0	0	0	0	No	AluSx1	1878	2237	FALSE	FALSE
chr1	158268392	158268931	+	0.998622	0.894776	0.931756	0.973039	0.999484	0.997886	0.999599	0.996268	0.995199	0.998022	0.996567	0.373481	0.999127	0.989519	0.995653	0.997243	0.998788	0.995257	0.99999	Reference L1HS	A-rich	0	0	FALSE	FALSE
chr1	159457301	159457311	+	0	0	0	0	0.00572198	0.997521	0.99955	0.00207454	0.999197	0	0.980561	0.996263	0	0.992956	0.12979	0.0161695	3.26e-07	0.0362902	0	No	L1PA3	75608	75608	TRUE	FALSE
chr1	159532965	159532972	+	0.00136267	0.176004	0.0166436	0	0.976261	0.998368	0.998211	0.0091212	0.0796272	0	0	0	0.0895791	0.001546	0	0	0	0	0.000143951	No	A-rich	46	46	FALSE	FALSE
chr1	162737084	162737189	-	0.129764	0.00378853	0.000297003	0.00166407	0.130982	0.891953	0.999439	0.168035	0.00410748	0.006511	0.992525	0.390515	0.995739	0.00393169	8.5e-05	0.202002	8.12e-06	1.62e-05	0.535198	No	(TTTT)n	363	524902	TRUE	FALSE
chr1	163262151	163262841	-	0.998894	0.886005	0.977413	0.962097	0.999873	0.34998	0.999996	0.998335	0.997512	0.998124	0.993455	0.998041	0.988059	0.991533	0.997137	0.999573	0.994376	0.994959	0.994867	Reference L1HS	No	0	0	FALSE	FALSE
chr1	165970793	165974367	-	0.958029	0.559531	0.0503623	0.00107799	0.999062	0.987966	0.995413	0.000234011	0.770737	0.999474	0.29853	0.767206	0.994317	0.000198822	0.985922	0.98206	0.983928	0.997269	0.993223	Reference L1HS	(T)n	0	0	FALSE	FALSE
chr1	166243048	166249084	-	0.996969	0.842304	0	0.959016	0.989769	0.990886	0.999681	0.997618	0.999761	0.99995	0.99528	0.969564	0.998169	0.986646	0.998963	0.999817	0.999101	0.99666	0.995839	Reference L1HS	L1PA3	0	0	TRUE	FALSE
chr1	166267423	166267428	+	6.72e-05	0.0116875	0	0.00367143	0.241843	0.961415	0.000274038	5.77e-05	0.000947739	0.000289284	0.259699	0.138207	0.00328027	0.00440974	0.000175633	0.00149113	3.88e-05	0.000772502	0.000488647	No	L1PA3	2076	26270	TRUE	FALSE
chr1	169275477	169275484	+	3.55e-06	0	0.0129371	0.00570826	0.0010634	6.27e-05	0.0551149	0.933873	0.161444	0.494106	0.733291	0	0.249099	0.00859982	0.15209	0.00237926	0.00780139	0.0050057	0.00111235	No	AluYg6	280124	280124	FALSE	FALSE
chr1	174235084	174235087	+	0.000118578	0	0	0	0	0	0	0.00247834	0.0339331	0	0.977586	0	0	0.00121044	0.000744349	0	0	0	0	No	L1PA2	146347	282971	TRUE	FALSE
chr1	174590123	174590152	-	0.0124795	0	0.0122891	0	0	0	0.92267	0.000502715	4.6e-05	0	0.000265958	0	0	0	0.000218306	0	0.000896895	0	0	No	(T)n	166	248	FALSE	FALSE
chr1	175998090	175998100	+	0.160158	0.00662599	0.0192599	0.00470273	0.724709	0.794382	0.928912	0.954957	0.877512	0.978832	0.966738	0.297861	0.986212	0.0169615	0.865868	0.961714	0.984017	0.616261	0.996038	No	L1PA3	64	64	TRUE	FALSE
chr1	176256080	176256098	-	0.00127085	0.025859	0.00616777	0.00673778	0.071116	0.72228	4.38e-05	0.00011415	0.852715	0.934584	0.18676	0.0107042	0.000546365	0.000658786	0.0748442	0.921386	3.05e-05	0.0170813	3.81e-06	No	L1PA2	57906	57906	TRUE	FALSE
chr1	180699208	180699214	-	6.18e-05	0	0.245628	0	0	0.591215	0.998962	0.000382553	0.000328413	8.1e-05	0	0	1.99e-05	0	0.000454863	0	0	0	0	No	L1M2	0	0	FALSE	FALSE
chr1	184851642	184851647	+	7.68e-05	0	0.014507	0	0	0	0	0.000683727	0.717799	0	0.217518	0	8.21e-05	0.99646	0.00186597	0	0.000137531	0	0.0013258	No	No	46	46	FALSE	FALSE
chr1	187343521	187349794	-	0.998823	0.694651	0.921143	0.965129	0.27282	0.990133	0.224026	0.99585	0.990512	0.998089	0.995056	0.975621	0.999918	0.996299	0.999322	0.999982	0.999925	0.982074	0.98978	Reference L1HS	(ATA)n	0	0	FALSE	FALSE
chr1	192293133	192293139	-	0.594074	0.0106008	0	0	0	0	0.00543784	0.999225	0.996599	0.916832	0.979835	0	0.999769	0.0294762	0.995377	0.00116136	0.987456	0	0.999822	Non-Reference L1HS (het)	No	0	0	FALSE	FALSE
chr1	193717833	193717838	-	0.000796913	0	0	0.00373976	0.949259	0.257622	0.88758	0	0.000173204	0	0.042878	0	0	0	0.000347039	0	0.000293068	0	0	No	No	81	81	FALSE	FALSE
chr1	193867223	193867706	+	0.99944	0.896494	0.814176	0.937746	0.565191	0.162957	0.997738	0.994773	0.999807	0.999551	0.99217	0.934513	0.992048	0.990927	0.994852	0.999955	0.999951	0.992151	0.995871	Reference L1HS	No	0	0	FALSE	FALSE
chr1	195924908	195929320	-	0.978766	0.232322	0.0474307	0.344676	0.0120069	0.00011878	0.000274922	0.997668	0.807125	0.98874	0.971456	0.0845236	0.984355	0.999535	0.044544	0.994854	0.993893	0.000468761	0.985827	Reference L1HS	(TTC)n	0	0	FALSE	FALSE
chr1	196219365	196225402	-	0.998597	0.601346	0.876231	0.952474	0.976601	0.892538	0.996743	0.981917	0.99646	0.995782	0.996456	0.994974	0.996639	0.98465	0.999821	0.999126	0.999998	0.985138	0.994925	Reference L1HS	No	0	0	FALSE	FALSE
chr1	201007200	201007209	+	0	0	0	0	0	0	0	0	0	0	0	0	0.000120023	0	0	0	0	0.947927	0.000161736	No	No	882025	882025	FALSE	FALSE
chr1	203070583	203070591	+	0	0	0	0	0	0	0	0	0	0	0	0	0	0	0.988302	0	0.00110621	0	0	No	AluJr	448742	543489	FALSE	FALSE
chr1	207719211	207719300	+	0.0100057	0.0238195	0.00185375	0.0330498	0.000123531	0.982934	0.943679	0.141739	0.413415	5.67e-05	0	0.0120199	0.98713	0.017781	0.0154036	0.380506	0.987887	0.14856	0.00361107	No	L1PA2	159200	159200	TRUE	FALSE
chr1	218009194	218015252	-	0.997195	0	0.0408672	0.739275	0	0.000255873	0.00511738	0.999837	0.00267596	0	0.993858	0	3.24e-05	0.995131	0.000238855	0.000700576	0.999965	0	0.742737	Reference L1HS	No	0	0	FALSE	FALSE
chr1	218072294	218073153	+	0.999681	0.315575	0.537826	0.845252	0.775791	0.00419742	0.999297	0.999799	0.987549	0.997616	0.937132	0.995796	0.995188	0.999309	0.998507	0.999874	0.956742	0.992301	0.995032	Reference L1HS	MER45B	0	0	FALSE	FALSE
chr1	220995403	220995406	-	4.91e-05	0	0	0	0.997055	0.047853	0.509077	0.000395406	0.00244153	0.000123867	0	0.00156494	0	4.63e-05	0.00160695	0.000423015	0	0	0	No	No	53	53	FALSE	FALSE
chr1	223317709	223317835	-	0.00109647	0	0	0	0	0	0	0.000735906	0.987037	0.939176	0	0.000356283	0.000138219	0.00221649	0.00204915	0.999106	0	0	0	No	(TTA)n	0	0	FALSE	FALSE
chr1	224059416	224059437	+	0.823292	0.00771339	0.113724	0.230214	0.0156648	0.00140042	0.00396605	0.00579149	0.298817	0.770679	0.00070965	0.0236256	0.994789	0.000329084	0.507039	0.00200151	0.000200393	0.00514586	2.07e-05	No	MLT1D	51	51	FALSE	FALSE
chr1	224310179	224310180	+	0	0	0.0123722	0.00965379	0.000369906	0	0.926827	6.71e-05	0	0	0	0	0.0140702	0	7.1e-06	0.000292736	8.34e-05	0.0126619	5.84e-06	No	AluSx	143985	250814	FALSE	FALSE
chr1	227870787	227870969	-	0.99618	0.853269	0.92373	0.96294	0.968949	0.996282	0.978695	0.98838	0.995972	0.996171	0.995039	0.984159	0.989924	0.998028	0.999891	0.991373	0.999924	0.998189	0.995019	Reference L1HS	MLT1A0	0	0	FALSE	FALSE
chr1	227873631	227873641	+	0	0	0	0	0	0	0	0	0.000194968	0	0.996695	0	0.48013	0	0	0	0	0	0	No	L1PA7	2785	157794	FALSE	FALSE
chr1	236060094	236060103	+	0	0	0	0	0	0	0	0	0	0	0	0	0	0	0	0.972024	0	0	0	No	AluSc	25199	25199	FALSE	FALSE
chr1	237075264	237081603	+	0.990112	0.587946	0.928722	0.969647	0.974683	0.992855	0.979016	0.993836	0.994956	0.988734	0.989447	0.993798	0.966156	0.958419	0.988592	0.997353	0.999881	0.994798	0.987715	Reference L1HS	(TA)n	0	0	FALSE	FALSE
chr1	248221785	248221840	+	0.00062594	0.0245241	0.00197571	0.00157942	0.000372113	0.00910182	0.0149287	0.385981	0.950817	0.999816	0.996729	0.000874419	0.988237	0.906872	0.998014	0.997424	0.999752	0.670984	0.000987205	No	L1PA2	68897	470575	TRUE	FALSE
chr10	5245354	5251389	+	0.998799	0.949788	0.967872	0.972134	0.965076	0.173942	0.999527	0.991807	0.987131	0.998328	0.986872	0.998109	0.980432	0.999903	0.919315	0.999941	0.99999	0.997627	0.991701	Reference L1HS	LTR10E	0	0	FALSE	FALSE
chr10	6321641	6321651	-	0	0	0	0	0	0	0	0	0	0	0	0	0	0	0	0.989028	0	0	0	No	L2a	16243	16243	FALSE	FALSE
chr10	13217105	13218745	+	0.998923	0	0	0.976052	0.996364	0.986345	0.997662	0.996018	0.999832	0.997837	0.992185	0.00231792	0.999479	0.993301	0.996268	0.998758	0.999758	0.0048059	0.998555	Reference L1HS	(AAAT)n	0	0	FALSE	FALSE
chr10	15915718	15915728	-	4.53e-06	0	0	0	0.441315	0.0750521	0.798422	0.00309414	0.509977	0.885	0.107451	0.0820459	0.0224837	0.000640239	0.0820439	0.942271	0.968494	0.0471862	0.00232357	No	L1MD3	54033	54033	TRUE	FALSE
chr10	19159323	19159369	-	0	0	0	0	0	0	0	0	0	0.980112	0	0	0.998388	0	0	0	0	0	0	No	(TTTT)n	2095	70696	FALSE	FALSE
chr10	19160976	19161535	+	0.997519	0.460449	0.304153	0.838568	0.0130414	0.157745	0.000963974	0.999861	0.999822	0.996606	0.971425	0.975468	0.997458	0.986681	0.999187	0.998642	0.0246302	0.374743	0.999014	Reference L1HS	A-rich	0	0	FALSE	FALSE
chr10	25517190	25517194	+	5.17e-05	0	0	0	0	0	0	0.934241	3.97e-05	0	0.447976	0	0	0	0	0	0	0	0	No	L1PA2	4459	443024	TRUE	FALSE
chr10	32640870	32640877	-	0.998174	0.951177	0.941551	0.958575	0.101139	0.325439	0.957535	0.9995	0.999672	0.999991	0.995018	0.942445	0.991754	0.993518	0.999824	0.999816	0.999997	0.987724	0.9999	No	L1PA4	0	0	TRUE	FALSE
chr10	33510104	33510112	+	0	0	0	0	0	0	0	0	0	0	0	0	0	0	0	0	0	0.966397	0	No	No	664	993340	FALSE	FALSE
chr10	33510777	33516876	-	0.999175	0	0.0620047	0.920887	0.0115275	0.542569	0	0.966279	0.990415	0.497467	0.989918	0.98518	0.00010007	0	0.00815156	0.00217292	0.999895	0	5.53e-05	Reference L1HS	(T)n	0	0	FALSE	FALSE
chr10	33852104	33852108	-	0.000120711	0	0	0	0	0	0	0.000605716	5.44e-05	0.000220123	0	0.980076	1.11e-06	0.566667	4.35e-05	0	0	0.994911	0	No	L1PA4	341213	341213	TRUE	FALSE
chr10	36470341	36470348	+	0.994383	0.161591	0.802537	0.84568	0.0124845	0	0.00609675	0.996938	0.997996	0.000685142	0.996773	0.967191	0.994349	0.000103033	0.995938	0.00150446	0.0160729	0.998565	0.98788	No	No	0	0	FALSE	FALSE
chr10	36473409	36473434	-	0	0	0	0	0	0	0	0.000969221	0.965328	0	0	0.999812	0.614897	0	0	0	0	0	0	No	(T)n	3066	218566	FALSE	FALSE
chr10	38262939	38264456	-	0.994374	0.0823542	0.170841	0.505677	0.0191344	0.971013	0.941424	0.170633	0.840901	0.927773	0.98354	0.873764	0.13008	0.555098	0.945076	0.0591614	0.964764	0.967636	0.0376886	Reference L1HS	No	0	0	FALSE	TRUE
chr10	38748279	38748283	+	0.0111693	0	0	0	0.189038	4.25e-05	0.00149112	0.439165	0.998801	0	0	0	0	0	0.000350007	0	0.753906	0	0	No	L1MA5	9785	57048	FALSE	TRUE
chr10	39466164	39466288	-	0.0239121	0.0304122	0.00775763	0.0115144	0.000329073	0.205347	8.97e-05	0	0.287041	0.205797	0.735302	0.767277	0	0.000719097	0.994617	0.00450318	0.775043	0.0842903	0.00351729	No	(TA)n	639046	707990	TRUE	FALSE
chr10	39508152	39514166	+	0.998224	0	0.654861	0.968593	0.00900059	0	0.999988	0.999941	0.997847	0.999902	0.985113	0.000583742	0.996286	0.00463813	0.000310166	0.000864537	9.6e-05	0.0117207	0.994518	Reference L1HS	ALR/Alpha	681034	702821	FALSE	FALSE
chr10	39606360	39606608	+	4.96e-05	0	0	0	0	0	0	0.999979	0.698489	0.924963	0.993877	0.122476	0.836345	0.265572	0.0109164	0.765628	0.000758051	0.26893	0	No	L1P1	779242	801029	FALSE	FALSE
chr10	51512172	51512179	-	0.000160174	0	0	0	0.00385136	0.00126516	0	0.0043438	0.000931564	0.000241498	8.59e-05	0.93067	0.83694	0.000692225	0.000117534	0.000311163	0	0	0.000162417	No	No	79464	79464	TRUE	FALSE
chr10	51679717	51679724	-	0.000456556	0	0	0	0.983334	0.00309577	0.0140945	0	0	0.00903062	0.00014673	0	0	0	0	0.00126776	0.000936963	0	0	No	MER51C	44	44	FALSE	FALSE
chr10	52181414	52182871	-	0.998052	0.474724	0.93652	0.94596	0.993531	0.965167	0.997172	0.98024	0.995776	0.987239	0.979047	0.938545	0.976692	0.981489	0.975168	0.999962	0.998136	0.97117	0.99504	Reference L1HS	MSTB	0	0	FALSE	FALSE
chr10	57103783	57104106	-	0.993511	0.845868	0.914182	0.956018	0.741806	0.267796	0.991114	0.994749	0.997625	0.99991	0.997906	0.945401	0.999783	0.992386	0.999652	0.999854	0.999746	0.99413	0.915281	Reference L1HS	MER4CL34	0	0	FALSE	FALSE
chr10	67372782	67372785	+	0.000125455	0	0	0	0	0	0	0.000235176	5.34e-05	0	0.000393979	0.992966	2.77e-05	9.99e-05	0	0	0	0.00777077	0	No	L1P1	67453	67453	FALSE	FALSE
chr10	73451760	73451764	-	0	0	0	0	0	0	0	0	0	0	0	0	0	0	0	0	0.989597	0	0	No	AluY	20852	444012	FALSE	FALSE
chr10	76832481	76832504	-	0.0116661	0	0.00608397	0	0.990578	0.00616974	0.000872686	0.998234	0.99836	9.24e-05	0.00063178	0.175223	0.792451	0.00188035	0.0018185	0	0	0.00343417	0.000367472	No	(T)n	47	47	FALSE	FALSE
chr10	76851362	76851367	+	6.65e-05	0.00911326	0	0	0.0471917	0.999583	0.72073	0.00554554	0.000130544	0.000279994	0.000120828	0.00155542	0.873058	0.52746	0.219508	0.0109875	0.000134188	0.00746323	0.149344	No	L1PA4	18091	259610	TRUE	FALSE
chr10	79326262	79326398	-	0	0	0	0	0	0	0	0	0	0	0	0	0	0.661332	0	0.781573	0	0.0269116	0.963759	No	(TG)n	166651	639216	FALSE	FALSE
chr10	85355506	85361642	+	0.991514	0	0.0186293	0.0928247	0.00102725	0.99943	0.00465826	0.999828	0.972126	0	0.982635	0.993117	0.998179	0	0.997277	0.999548	0.997935	0.909801	0.999987	Reference L1HS	L1M2	0	0	FALSE	FALSE
chr10	85362199	85362208	+	0	0	0	0	0	0	0	0	0	0.98958	0	0	0	0.988937	0	0	0	0	0	No	AluSc	523	559	FALSE	FALSE
chr10	105286255	105286261	-	0	0	0	0	0	0	0	0	0	0	0	0	0	0	0	0	0.99955	0	0	No	AluSx	14720	63213	FALSE	FALSE
chr10	105377341	105383377	-	0.998216	0.542957	0.932115	0.971068	0.988485	0.298155	0.999951	0.991606	0.999677	0.999802	0.993676	0.969155	0.992051	0.991241	0.999467	0.282973	0.999981	0.98924	0.993341	Reference L1HS	No	0	0	FALSE	FALSE
chr10	105775515	105781551	-	0.999135	0.929168	0.939523	0.970398	0.999857	0.995132	0.999473	0.999445	0.993658	0.997286	0.994392	0.960845	0.99534	0.985866	0.998786	0.99999	0.998645	0.982755	0.995603	Reference L1HS	No	0	0	FALSE	FALSE
chr10	108693708	108693714	+	0.997542	0.258595	0.947346	0.963254	0.999893	0.009412	0.128906	0.997713	0.995995	0.995045	0.977499	0.998405	0.995185	0.999956	0.999673	0.999916	0.00267556	0.76305	0.994683	No	L1M4c	0	0	FALSE	FALSE
chr10	109084867	109084889	-	0	0	0	0	0	0	0	0.000615612	3.07e-06	0.991993	0.973328	0	9.29e-06	0	6.14e-05	0	0	0	0	No	L1PB	2119	57305	FALSE	FALSE
chr10	109086440	109087191	+	0.998285	0.224099	0.663046	0.857964	0.998951	0.981169	0.995214	0.999969	0.999037	0.988751	0.932112	0.958297	0.58693	0.991565	0.999618	0.999156	0.995196	0.996381	0.998195	Reference L1HS	(CTTTT)n	0	0	FALSE	FALSE
chr10	109318482	109318786	-	0.997018	0.840808	0.964039	0.969109	0.94994	0.993651	0.93021	0.999177	0.933994	0.996059	0.991074	0.988453	0.994763	0.994901	0.856616	0.962227	0.998454	0.997099	0.993592	Reference L1HS	MIRb	0	0	FALSE	FALSE
chr10	110066537	110066543	-	0	0	0	0	0	0	0	0	0	0	0	0	0	0	0	0	0.999758	0	0	No	No	254053	254053	FALSE	FALSE
chr10	112206825	112206857	+	3.97e-06	0.00300372	0	0.00046332	0.000275421	0.000125388	9.54e-07	0	0.853065	0.187887	0.35438	0.476422	0.904737	0.000174313	4.76e-06	0.998988	0.000147277	3.53e-06	0.000118534	No	L1PA2	197570	415667	TRUE	FALSE
chr10	117832850	117832903	-	0.070041	0.0314165	0.00702306	0.0136019	0.000132765	0.00825624	0.000251412	0.286574	0.0427807	0.00150439	0	0.7684	0.99836	0.0125908	3.45e-05	0.00264772	0.000140628	0	0.000420834	No	(TTTA)n	446220	446220	TRUE	FALSE
chr10	122695698	122695716	+	0.996638	0.886556	0.942591	0.959292	0.967146	0.975729	0.854077	0.99578	0.996557	0.997505	0.995961	0.976568	0.993751	0.551547	0.99986	0.999337	0.983223	0.921549	0.977758	Non-Reference L1HS (hom)	MER41D	0	0	FALSE	FALSE
chr10	124417307	124417308	-	0	0	0	0	0	0	0	0	0	0	0	0	0	0	0.000933731	0.973566	0	0	0	No	AluSx	193012	193012	FALSE	FALSE
chr10	127017420	127017424	+	8.39e-05	0	0	0	0	0	0	9.93e-05	0.000423527	0	0	0	1.82e-07	0	0	0	0	0.950848	0	No	(CA)n	1217	1217	FALSE	FALSE
chr10	128650513	128650519	+	0	0	0	0	0	0	0	0	0	0	0	0	0	0	0	0.968382	0	0	0	No	AluSq2	176244	176244	FALSE	FALSE
chr10	131706171	131706203	+	0.0034911	0	0.014672	0	0.00471448	0.0117288	0.996287	0	0.000106712	0	0	0	0	0	0	0	0.000751245	0.00092353	0	No	(TAAA)n	60	60	FALSE	FALSE
chr10	133648149	133648155	+	0.991166	0.577542	0.290744	0.885952	0.943553	0.0118074	0.677665	0.98906	0.989059	0.00243461	0.988366	0.443928	0.996114	0.983984	0.989814	0.0928212	0.985705	0.00644615	0.0341559	No	No	0	0	FALSE	TRUE
chr11	11217990	11218019	-	0	0	0	0	0	0	0.950682	0	0	0.000122259	0	0	0	0.000628222	0.000121812	0.0108292	0.000895887	0	0	No	(T)n	40576	40576	FALSE	FALSE
chr11	15974345	15974805	-	0.9881	0.821572	0.606397	0.855162	0.997844	0.997799	0.999309	0.982492	0.991629	0.998332	0.971465	0.992176	0.976695	0.987251	0.995023	0.998629	0.999276	0.995674	0.995917	Reference L1HS	(TT)n	0	0	FALSE	FALSE
chr11	17028430	17028517	-	0.957386	0.0353836	0.00429467	0.0128718	0.000888318	0.229182	9.5e-06	0.058162	0.699048	0.999865	0.992583	0.402572	0.000689167	0.000573136	0.23334	0.99978	0.0001	0.0076759	4.33e-07	No	(AAT)n	231	732522	TRUE	FALSE
chr11	24327951	24334007	+	0.993641	0.0329729	0.0150273	0.241766	0.00439562	0.00150661	0.00289758	0.762646	0.997935	1.63e-05	0.987749	0.00216729	0.000204382	0.999935	0.997863	0.00124828	0.997989	0.0244898	2e-05	Reference L1HS	L1MDa	0	0	FALSE	FALSE
chr11	26454754	26454763	+	0	0	0	0	0	0	0	0	0.000352238	0	0	0	0	0	0.923511	0	0	0	0	No	L1PA3	57753	57753	TRUE	FALSE
chr11	30293665	30293671	+	0	0	0	0	0	0	0	0	0	0	0	4.73e-05	0	0	0	0	0.963118	0	0	No	AluSx1	134509	134509	FALSE	FALSE
chr11	31315330	31315338	-	0	0	0	0.973578	0	0	0	0	0	0	0	0	0	0.987213	0	0	0	0	0	No	AluY	302	390	FALSE	FALSE
chr11	31315649	31321680	-	0.995285	0.768439	0.93717	0	0.999872	0.998266	0.131535	0.999356	0.999182	0.992124	0.990561	0.983181	0.998548	0	0.999574	0.998402	0.999964	0.99685	0.999063	Reference L1HS	No	0	0	FALSE	FALSE
chr11	33648577	33648593	+	0.000493686	0	0	0	0	0	0	0.008037	0.982016	0.999919	0.000534725	0	0.000182003	0	0.000224606	0	0	0	0	Non-Reference L1HS (het)	No	0	0	FALSE	FALSE
chr11	36551601	36557636	-	0.998561	0.850091	0.9792	0.956663	0.0122691	0.0925407	0.996161	0.999995	0.998664	0.988734	0.998638	0.333781	0.976712	0.958418	0.996721	0.999929	0.999768	0.0333499	0.99286	Reference L1HS	MLT1B	0	0	FALSE	FALSE
chr11	37427347	37427357	+	0.00576551	0.0114837	0.0368136	0.0406647	0.975825	0.0108363	0.000421681	0	0	0	0	0	0.0461779	0.00486377	0.0196048	0.000613278	0.00396237	0.00190773	0.0841752	No	L1MA2	122828	217992	FALSE	FALSE
chr11	40041641	40041650	+	0.312518	0	0	0	0	0.0421055	0.00424846	0.942403	0.963423	0	0.999327	0	0	0.99997	0.930196	0.00125924	0.000382972	0	0	No	L1PA5	82993	82993	FALSE	FALSE
chr11	42216863	42216873	+	0.125456	0.00107228	0.0387624	0.297046	0.395515	0.614077	0.964865	0.403602	0.652096	0.792164	0.946211	0.30555	0.936768	0.283153	0.868613	0.26859	0.344508	0.222756	0.266416	No	L1PA2	138244	368546	TRUE	FALSE
chr11	43097087	43097091	-	0	0	0	0	0	0	0	0	0	0	0	0	0	0	0	0.999963	0	0	0	No	L1PA3	200124	238296	TRUE	FALSE
chr11	43335389	43335406	+	0.966786	0	0.0264968	0	0.0907885	0.00928214	0.00210085	0.00052168	0.989843	0.999882	0.939538	0.969758	0.991937	0.00147081	0.994927	0.978132	0.000947557	0	0.201077	Non-Reference L1HS (het)	No	0	1487072	FALSE	FALSE
chr11	48734290	48734300	+	0.995644	0.736137	0.962262	0.96763	0.773556	0.734923	0.99322	0.83052	0.972741	0.996465	0.776154	0.974348	0.993879	0.878997	0.997158	0.999926	0.997554	0.994925	0.999977	No	L1PA4	0	286	TRUE	FALSE
chr11	49793149	49797728	-	0.997152	0.00250121	0.0367288	0.0223158	0.996846	0	0.00572195	0.999983	0.999754	0.999997	0.991026	0	0.99983	0.997382	0.999945	0.999931	0.998496	0.0474961	0.999707	Reference L1HS	No	0	0	FALSE	FALSE
chr11	55198339	55199042	-	0.989844	0.0102702	0	0.0370273	0.958929	0.910022	0	0.0869938	0.99652	0.999624	0.961575	0.00124919	0.999341	0.000395092	0.00218016	0	3.38e-05	0	0.558935	Reference L1HS	No	0	0	FALSE	FALSE
chr11	58404362	58404370	+	0.982509	0.144919	0.448503	0.584597	0.0341639	0.00630876	0.22303	0.997589	0.999464	0.999973	0.993	0.948344	0.99948	0.367987	0.999785	0.997864	0.00285545	0.992295	0.999624	No	MIRb	0	0	FALSE	FALSE
chr11	60048654	60050984	-	0.978304	0	0.0071263	0	0.208412	0.000525004	0	0.999816	0.965798	0.99981	0.995032	0.996854	0.999624	0.995693	0.323367	0.000696673	0.26975	0.00492131	0.995594	Reference L1HS	(T)n	0	0	TRUE	FALSE
chr11	60052249	60052256	+	0	0	0	0	0	0	0	0	0	0	0	0	0.988858	0	0	0	0	0	0	No	MER5B	3497	316710	FALSE	FALSE
chr11	60538186	60538211	+	4.64e-06	0.0172465	0.00171459	0.00276981	0.00250406	0.000474896	4.77e-06	0.00292916	0.000258683	0.999331	0.96624	0.688003	0	1.47e-05	0.105037	0.999704	5.66e-05	0.0140746	7.91e-06	No	L1PA2	58811	169220	TRUE	FALSE
chr11	61084374	61086419	+	0.999255	0.0106885	0.14268	0.884487	0.0159929	0.999843	0.999535	0.99813	0.999233	0.999604	0.988577	0.974215	0.994435	0.95185	0.99894	0.999372	0.999749	0.989395	0.999674	Reference L1HS	(A)n	0	0	FALSE	FALSE
chr11	78677713	78683802	-	0.997868	0	0.0683903	0.92124	0.0370802	0	0.99742	0.000200924	0.943861	0.999536	0	0.375617	0	0	0.966769	0.996737	0	0	0.000251028	Reference L1HS	(ATTTAA)n	0	0	FALSE	FALSE
chr11	80206478	80206479	+	0.00149016	0	0	0	0.000818429	0	0.971196	0.00141472	0	4.09e-05	0.000244687	0	2.2e-05	0	0	0	0	0	0	No	No	64	64	FALSE	FALSE
chr11	85330822	85330825	+	0.00187325	0	0	0	0.00647608	0	0	0.0406649	9.66e-05	0.993238	0.0300833	0	1.29e-05	0.00635077	0.000375603	0.00152712	0.000228304	0	0	No	No	74	74	FALSE	FALSE
chr11	85499974	85500563	+	0.993403	0	0	0.786249	0.994359	0.998598	0.997868	0.993443	0.998599	0.999782	0.99926	0.954031	0.98426	0.963379	0.989879	0.999985	0	0.996339	0.993285	Reference L1HS	L1P2	0	0	FALSE	FALSE
chr11	87340029	87340032	-	0.0059104	0	0	0	0	0.00317003	0.999243	0	0.990716	0.999534	0	0.0158455	0	0.00229877	0	0.999748	0	0	0	No	No	0	0	FALSE	FALSE
chr11	87698054	87698108	-	0.996733	0.0369003	0.0503084	0.00680483	0.969725	0.968301	0.997514	0.845679	0.995529	0.973666	0.946831	0.931542	0.968386	0.833165	0.977368	0.998092	0.392753	0.064978	0.976995	No	(T)n	16	16	TRUE	FALSE
chr11	93420986	93427037	+	0.99916	0.236243	0.919296	0.969171	0.960911	0.996893	0.900338	0.99606	0.999601	0.999989	0.0343239	0.979855	0.999824	0.996143	0.952914	0.986301	0.000887398	0.985622	0.119561	Reference L1HS	L1PA4	0	0	TRUE	FALSE
chr11	94951199	94951208	+	0.954627	0.151541	0.454862	0.224352	0.0616065	0.0130431	0.999866	0.983042	0.993956	0.996031	0.226263	0.964931	0.993223	0.94377	0.995968	0.997093	0.152223	0.997647	0.992699	Non-Reference L1HS (het)	AluSq	0	0	FALSE	FALSE
chr11	96407443	96407447	+	0	0	0.00174409	0	0	0	0	0.994941	0.042342	0	0.999291	0.00314067	0.353037	0	0	0	0.000597082	0.00163836	0	No	L1PA2	236499	236499	TRUE	FALSE
chr11	96937012	96937038	+	8.61e-05	0	0	0	0.000147351	0.00478236	0.000305802	0.00311501	0.0241131	0.91258	0.286691	0.968603	0.904856	0.165921	0.451419	0.404761	0.0951258	0.726405	0.0147713	No	L1PA2	259446	293066	TRUE	FALSE
chr11	99602687	99608119	+	0.997868	0	0.0815376	0.623484	0.997964	0.998635	0	0.999614	0.999225	0.999982	0.98892	0.986365	0.999835	0.991784	0.994316	0.999958	0.999989	0.994095	0.999544	Reference L1HS	No	0	0	FALSE	FALSE
chr11	100288691	100288697	+	0.00110388	0	0	0.0039685	0.0169355	0.975823	0.028481	0.000461349	0	6.04e-05	0.000446113	0	5.11e-05	4.26e-06	0.000483843	0	0.000328963	0	0	No	L1PA2	194188	656519	TRUE	FALSE
chr11	109177445	109177495	-	0.00244292	0	0	0	0	0	0.00284564	0.017265	0.905121	0.0214376	0.000968351	0	2.36e-05	6.17e-05	9.01e-05	0.00254591	0.000711555	0	0	No	(TTTT)n	69	69	FALSE	FALSE
chr11	110507165	110507175	-	0.986702	0.837983	0.887627	0.959374	0.827649	0.987694	0.996873	0.990277	0.994101	0.926018	0.992193	0.837674	0.991328	0.994977	0.994807	0.99993	0.99799	0.994021	0.996207	Non-Reference L1HS (hom)	No	0	0	FALSE	FALSE
chr11	118947465	118947494	-	0	0	0	0	0	0	0	0	0	0	0	0	0	0	0	0	0	0	0.999681	No	(TTA)n	509738	509738	FALSE	FALSE
chr11	119260959	119260960	-	0.000106069	0	0	0	0	0	0	0	0	0	0	0	0	0	0	0	0.99998	0	0	No	AluSz6	196272	196272	FALSE	FALSE
chr11	125043230	125043237	-	0	0	0	0	0	0	0	0	0	0	0	0	0	0	0.999662	0	0	0	0	No	AluYa5	72222	72222	FALSE	FALSE
chr11	125536609	125542646	+	0.997952	0.687018	0.947481	0.966775	0.99131	0.00926396	0.999991	0.998951	0.999356	0.999974	0.991943	0.938695	0.994216	0.984021	0.99161	0.999975	0.999936	0.935907	0.998233	Reference L1HS	No	0	0	FALSE	FALSE
chr11	132125504	132125513	-	0	0	0	0	0	0	0	0	0	0	0	0	0	0.927402	0	0	0	0	0	No	(GT)n	22634	402706	FALSE	FALSE
chr11	134435745	134435749	-	5.21e-05	0	0	0.491624	0	0.99716	0.997425	0	0	0.00189458	0.000575142	0	0	0	0	0.000254763	0	0.00502997	0	No	MIRb	0	0	FALSE	FALSE
chr12	336041	336048	+	4.36e-05	0	0	0	0	0	0	0.00985815	4.19e-05	0.994536	0.162597	0.996313	0.604469	0.00164088	0	0	0	0	0	No	AluSq2	1448727	1482691	FALSE	FALSE
chr12	3499159	3500000	-	0.998886	0.792676	0.863346	0.980565	0.999461	0.243163	0.99999	0.999998	0.994869	0.993615	0.987414	0.968902	0.990986	0.754302	0.999342	0.999582	0.999996	0.99778	0.999999	Reference L1HS	(T)n	0	0	FALSE	FALSE
chr12	7952996	7953005	+	0.986226	0	0.010849	0	0	0	0.999354	0.063712	0.998262	0.999966	0.996181	0.998394	0.996029	0.0620276	0.984781	0.999054	0.522221	0.0437948	0.999432	No	AluY	0	1067089	FALSE	FALSE
chr12	7956613	7956620	-	0	0	0	0	0	0	0	0.977061	0	0	0	0	0	0	0	0	0	0	0	No	AluSq	3437	3437	FALSE	FALSE
chr12	12780477	12780770	-	0.983075	0	0	0.0567775	0	0	0.639244	0.949603	0.991875	0.999909	0.975769	0	0.962525	0.845518	0.999211	0.993553	0.491014	0	0.999532	Non-Reference L1HS (het)	MamRep4096	0	0	FALSE	FALSE
chr12	13392322	13392331	+	0	0	0	0	0	0	0	0	2.37e-05	0.97716	0	0	0.0102854	0	0	0	0	0	1.56e-07	No	L1PA3	312321	312321	TRUE	FALSE
chr12	13398649	13398690	+	0.519534	0.0322926	0.00902217	0.00999084	0.52135	0.448923	0.611369	0.680379	0.951139	0.981708	0.62732	0.653867	0.838817	0.0881381	0.422383	0.964383	0.327491	0.897017	0.946127	No	(AAAAC)n	318648	318648	TRUE	FALSE
chr12	14182114	14182444	+	0.97484	0	0	0	0.999548	0.98945	0.99479	0.998021	0.912327	0.979939	0.995881	0.937322	0.995619	0.987639	0.994693	0.996375	0.996982	0.987415	0.996282	Reference L1HS	No	0	0	FALSE	FALSE
chr12	19766037	19766213	-	0.000124222	0	0	0	0	0	0	0.000231239	0.154881	0.892665	0.986487	1.24e-05	0	0.000636126	0.00122878	0	0.000973792	0	0	No	THE1C	526	427694	FALSE	FALSE
chr12	19766651	19767091	+	0.999061	0.160208	0.248259	0.880723	0.572183	0.964104	0.889201	0.99688	0.998917	0.996099	0.995553	0.997262	0.989253	0.986193	0.991599	0.994692	0.998657	0.0846573	0.997526	Reference L1HS	L1PA15	0	0	FALSE	FALSE
chr12	22734749	22734784	-	3.47e-05	0.0310462	0.00510254	0.0121836	0.0348581	0	5.08e-05	0.976367	0.199975	0.88075	0.876435	0.915853	0.975955	0.925613	0.00257876	0.0682027	0.585056	0.562723	0.0135612	No	L1PA2	39859	470725	TRUE	FALSE
chr12	26997838	26997848	-	0	0	0	0	0	0	0	0	0	0	0	0	0	0	0.949644	0	0.000911115	0	0	No	AluSx1	229454	313731	FALSE	FALSE
chr12	28764301	28764306	-	7.66e-05	0	0	0	0	0	0	0.0106148	0.99597	0.0711014	0.990605	0	0.00158572	0.0161675	0.000454908	0	1.1e-05	0	0	No	L1PA2	210662	210662	TRUE	FALSE
chr12	33864398	33864407	-	0.797706	0.0364376	0	0.0168562	0	0	0	0.7424	0.990439	0.998267	0.963382	0.00756738	0.728135	0.9618	0.999817	0.999336	0.999798	0	0.999967	No	L1M3de	0	0	FALSE	FALSE
chr12	38805674	38805678	+	0	0	0	0	0.992145	0	0	0.00452825	9.83e-07	0.00516129	0	0	0	0.00322307	3.45e-05	0.000382014	0	0	0	No	No	72	72	TRUE	FALSE
chr12	39800291	39801367	+	0.998396	0.755862	0.924617	0.975001	0.0115092	0.994617	0.995344	0.998827	0.999154	0.996881	0.997056	0.00807914	0.976727	0.997105	0.997381	0.999988	0.999956	0.0219031	0.00219695	Reference L1HS	(A)n	0	0	FALSE	FALSE
chr12	41844262	41845325	-	0.996733	0.0141121	0	0.223536	0.00250364	0	0.00133282	0.992083	0.00269976	0.0049108	0.981193	0.815637	0.00130328	0.976723	9.62e-05	5.56e-06	0.999703	0.00852163	3.43e-05	Reference L1HS	(T)n	0	0	FALSE	FALSE
chr12	42863177	42863192	-	0.999268	0.808068	0.483109	0.968891	0.0125225	0.999089	0.393148	0.245453	0.996827	0.996283	0.987146	0.991409	0.999054	0.696219	0.975558	0.997619	0.999984	0.989803	0.306872	Non-Reference L1HS (het)	No	0	0	FALSE	FALSE
chr12	43583772	43583781	+	7.03e-05	0	0	0	0	0	0.00695981	0.999845	0.914241	0.891405	0.976909	0.00654372	0.457215	0.00548163	8.54e-05	0	0	0	1.61e-06	No	L1P1	1865	1865	FALSE	FALSE
chr12	44107755	44114234	-	0.99762	0.0358596	0	0.473206	0.86289	0	0.983053	0.980247	0.988457	0.988707	0.971459	0.139301	0.966813	0.000681047	0.997008	0.207548	0.0602481	0.00504635	0	Reference L1HS	(ATTT)n	0	0	FALSE	FALSE
chr12	46975838	46975848	+	0.999116	0.106494	0.796067	0.972065	0.0157101	0	0.00718875	0.992059	0.999646	0.994932	0.984514	0.999422	0.999814	0.988285	0.999505	0.999874	0.995336	0.00773689	0.999404	No	L1PA8	0	0	FALSE	FALSE
chr12	51562627	51562631	-	0.970145	0	0	0	0.0459761	4.28e-05	0.00356107	0.289192	0.000134865	0.962427	0.956942	0.708636	5.04e-06	0.4068	0	0.999987	0	0.00363879	0	No	No	44	44	TRUE	FALSE
chr12	51718330	51718438	+	0.999677	0	0	0.159308	0	0	0.616943	0	0.00515997	0.731399	0.978866	0.000842431	0.0130555	0	2.44e-05	7.58e-05	2.69e-05	0	1.45e-05	No	AluJo	101	101	FALSE	TRUE
chr12	55096251	55102283	-	0	0	0	0.00203717	0.999759	0.971963	0.998407	0.999182	0	0	0.998497	0.99796	0.999892	0.986504	0.945693	0.99876	0.998858	0.997339	0.984452	Reference L1HS	No	0	0	FALSE	FALSE
chr12	56965053	56965058	+	0	0	0	0	0	0	0.912802	0	0	0	0	0	0	0	0	0	0	0	0	No	SVA_D	38	38	FALSE	FALSE
chr12	60008664	60008670	-	0.000134047	0	0	0	0.00676419	7.79e-05	0	0.0443869	0.00107915	0.981818	0.496367	0	0.000127009	0.646581	0	0	0	0	0	No	No	73	73	FALSE	FALSE
chr12	61002554	61002560	-	0.66795	0	0.0106344	0	0	0.999716	0	0.569484	0.151945	0	0.000237072	0.00599779	0.000110018	0.924341	0	0	0	0.00440332	0.124604	No	L1PA4	0	0	TRUE	FALSE
chr12	61373205	61373447	-	0.991945	0.937343	0	0.85504	0.0310725	0	0	0.999905	0.999816	0.000136501	0.999012	0.225898	0.999725	0.958466	0.560611	0.00431386	0.999953	0	0.999986	Reference L1HS	No	0	0	FALSE	FALSE
chr12	64201628	64201640	+	1.47e-05	0	0	0	0.000218099	6.33e-05	1.4e-05	3.13e-05	0.000386252	0	0	0	0.289517	0.957064	0.0087473	1.37e-05	1.68e-07	2.69e-06	1.93e-06	No	L1PA2	29	129480	TRUE	FALSE
chr12	69773405	69779441	-	0.999484	0.859874	0.949661	0.964101	0.690762	0.998649	0.995365	0.994672	0.999886	0.99386	0.994639	0.998666	0.998122	0.969427	0.99905	0.999482	0.988479	0.99158	0.998163	Reference L1HS	L1MA6	0	0	FALSE	FALSE
chr12	73399010	73399013	-	4.22e-05	0	0	0	0	0	0.00504603	0.964945	0.41813	0.419564	0.515317	0	0.824082	0.0940454	0.000543476	0	0.000191186	0	0	No	L1PA2	3512	115327	TRUE	FALSE
chr12	75805838	75805841	+	0	0	0	0	0	0.999687	0.000998131	0	0.000637511	0	0	0	0	0	0.423902	0	0.000105792	0.00409855	0.994471	No	No	301112	301112	FALSE	FALSE
chr12	83450359	83450842	+	0.997038	0.00543184	0.0137582	0.604527	0.344134	0.00555584	0.00582011	0.999468	0.88072	0.00070196	0.915801	0.000517349	0.991383	0.985214	0.933725	0.000249052	8.57e-05	0.00419516	0.993875	Reference L1HS	No	0	0	FALSE	FALSE
chr12	83590246	83590256	+	0	0	0	0	0	2.63e-05	5.15e-05	0.000374705	0	6.89e-05	0	0	0	6.22e-05	5.87e-06	0.996298	0.000962399	0	0	No	No	27178	86194	TRUE	FALSE
chr12	87194327	87194358	+	0.0883917	0.0236165	0.00725716	0.0138873	0.205645	0.01975	0.278461	0.175368	0.689001	0.999702	0.997084	0.943628	0	0.666135	0.999501	0.999927	0.999907	0.108953	0.992117	No	L1PA2	344	194064	TRUE	TRUE
chr12	87746676	87746715	-	0.999065	0	0	0.270357	0	0	0	0	0	0	0	0	0	0	0	0	0	0.0135155	0	No	(T)n	32	32	FALSE	TRUE
chr12	87747537	87749422	-	0	0	0	0	0	0.0114379	0	0.999997	0.998719	0	0.999021	0.999124	0.999867	0.963066	0.996321	0	0.881557	0	0.982677	Reference L1HS	No	0	0	FALSE	TRUE
chr12	88622837	88622877	+	0.0195547	0.029937	0.00171092	0.0403021	0.000118742	0.00142072	0.000495353	8.92e-05	0.00430176	1.53e-05	0.00184055	0.331237	0.983131	0.0153454	0.251686	0.908062	0.0171037	0.472163	0.799342	No	L1PA2	413171	1088870	TRUE	FALSE
chr12	90542605	90542684	+	0.0135351	0.0245172	0.00602461	0.0363305	0.99659	0.0188816	0.0013027	0.214099	0.0220729	0.991613	0.959973	0.165812	0.999846	0.0951772	0.998676	0.999386	0.0617711	0.104008	0.990292	No	L1PA2	374	89904	TRUE	FALSE
chr12	92319915	92320051	+	0.996639	0.0438678	0.00152739	0	0.991702	0.00144077	0.421702	0.238042	0.912421	0.998865	0.483833	0.0692324	0.862958	0.908423	0.685428	0.999755	0.00129269	0.0544348	0.913883	No	L1PA2	111318	367704	TRUE	FALSE
chr12	98278356	98279175	+	0.998849	0	0	0.917524	0.00930511	0.00231742	0.999923	0.999931	0.999467	0.99784	0.985276	0	0.999473	0.958445	0.995358	0.999193	0.994711	0.00667439	0.994885	Reference L1HS	L2a	0	0	FALSE	FALSE
chr12	102448089	102448708	+	0.990685	0.067545	0.770205	0.848801	0.98018	0.992801	0.983075	0.992709	0.993791	0.994018	0.986592	0.938703	0.99539	0.938139	0.993076	0.999985	0.993891	0.993383	0.995808	Reference L1HS	L1PA7	0	0	FALSE	FALSE
chr12	110550237	110550247	-	0	0	0	0	0	0	0	0	0	0	0	0	0	0	0	0	0	0	0.999972	No	AluY	187191	1630718	FALSE	FALSE
chr12	117376650	117376656	-	0.999753	0	0.0872428	0.522162	0.00835959	0	0.00428729	0.187609	0.997077	0.999983	0.976648	0	0.402705	0.000681181	0.999872	0.999997	0	0	0.999189	Non-Reference L1HS (het)	No	0	0	FALSE	FALSE
chr12	117794015	117794024	+	0	0	0	0	0	0	0	0	0	0	0	0	0	0	0.997562	0	0	0	0	No	No	44728	44728	FALSE	FALSE
chr12	126298966	126305038	-	0.998096	0.650843	0.970879	0.972919	0.524756	0.714652	0.12957	0.989791	0.999463	0.998207	0.996296	0.997153	0.994309	0.984811	0.389839	0.999791	0.999977	0.996307	0.990358	Reference L1HS	(T)n	0	0	FALSE	FALSE
chr12	126318392	126318734	-	0.999255	0.820321	0.763247	0.948442	0.989077	0.996746	0.99949	0.993397	0.997085	0.994943	0.972118	0.999663	0.992062	0.991622	0.998765	0.999738	0.997941	0.999213	0.998483	Non-Reference L1HS (het)	(AT)n	0	0	FALSE	FALSE
chr13	29641570	29647871	-	0.999343	0.0266725	0.0672224	0.571025	0.0143901	0.87019	0.999844	0.993625	0.999771	2.04e-06	0.996404	0.996695	0.984565	0.00340064	0.00335676	0.00133286	0.999353	0.990322	0.00281963	Reference L1HS	(TATATAA)n	0	0	FALSE	FALSE
chr13	31302314	31308378	+	0.988939	0.620617	0.213085	0.906851	0.976668	0.33255	0.768184	0.980248	0.988421	0.990923	0.97142	0.938572	0.97672	0.958499	0.989396	0.990123	0.998877	0.971252	0.996945	Reference L1HS	MER21-int	0	0	FALSE	FALSE
chr13	32867691	32869227	-	0.995312	0.922423	0.943478	0.951963	0.99659	0.998606	0.993295	0.992313	0.997357	0.998536	0.98407	0.97412	0.992726	0.998079	0.999895	0.996558	0.999725	0.989762	0.993278	Reference L1HS	No	0	0	FALSE	FALSE
chr13	34480257	34486294	-	0.999749	0.149241	0.0205396	0.855029	0.818423	0.000351452	0.999584	0.999642	0.993245	0.999741	0.986238	0.938513	0.999712	0.999553	0.995724	0.999918	0.999274	0.0520291	0.985809	Reference L1HS	No	0	0	FALSE	FALSE
chr13	35110049	35110053	-	5.87e-05	0	0	0	0	0	0	0.000967172	0.000522841	0	0	0.935358	0	0.00118643	0	0	0	0	0	No	L1P	63	63	FALSE	FALSE
chr13	41592462	41592505	+	5.05e-05	0	0	0	0.00549301	2.42e-05	0.00810494	0	0.00212849	0	9.49e-05	0.0298804	0.997111	0.0478763	0.00325077	7.43e-06	0.00151824	0	0.995303	No	(ATAAA)n	338604	338604	TRUE	FALSE
chr13	48282406	48282695	+	0	0	0.027833	0.0576747	0.00957862	0.330111	0.0037565	0	0	0	0	0	0	0.174528	0.0243675	0.979655	0.999551	0.00737986	0.452685	Non-Reference L1HS (het)	Charlie1b	0	0	FALSE	FALSE
chr13	57219323	57219978	-	0.999255	0.555091	0.173929	0.900834	0.99825	0.0021375	0.999971	0.99759	0.996705	0.999989	0.881781	0.985676	0.992838	0.993212	0.999795	0.151279	0.000812759	0.0422898	0.999999	Reference L1HS	No	0	0	FALSE	FALSE
chr13	57238410	57238429	+	0	0	0	0	0	0.999502	0	0	0	0	0	0	0	0	0	0	0	0	0	No	(A)n	19030	702939	FALSE	FALSE
chr13	58513869	58514260	+	0.999601	0.137526	0.478059	0.836265	0.999475	0.998065	0.998935	0.999927	0.995803	0.999998	0.971832	0.00183332	0.999571	0.171406	0.991875	0.95758	0.999411	0.0107146	0.00603747	Reference L1HS	L1PB1	0	0	FALSE	FALSE
chr13	60888205	60888214	-	0.998357	0.248325	0.889863	0.964135	0.999793	0.999071	0.994279	0.997197	0.998823	0.999978	0.99386	0.998081	0.999597	0.986584	0.997515	0.999976	0.9906	0.999034	0.999388	Non-Reference L1HS (het)	No	0	0	FALSE	FALSE
chr13	61160350	61160364	+	0.989584	0.0697473	0.212556	0.489098	0	0	0.00794537	0.999952	0.9997	0.999992	0.979713	0.00734158	0.983247	0.00151443	0.999673	0	0.97761	0.00353002	0.996484	Non-Reference L1HS (het)	No	0	0	FALSE	FALSE
chr13	72393271	72393275	-	0	0	0	0	0	0	0	0.00039575	0	0.00260192	5.8e-05	0.909338	0.000261984	0	0	0	0	0	0	No	L2a	1246	1246	FALSE	FALSE
chr13	72394536	72394542	+	0.997999	0.31034	0	0.926786	0.999537	0.995054	0.999945	0.999907	0.999419	0.999292	0.99731	0.973998	0.990092	0.999924	0.997987	0.999976	0.972189	0.993774	0.993904	No	L1M5	0	277322	FALSE	FALSE
chr13	76545039	76545074	-	0.00346474	0.0304419	0.00572716	0.0146561	0.000238512	0.00146255	0.00166595	0.261136	0.916943	0.789594	0.978919	0.87493	0.90964	0.944617	0.452169	0.956804	0.0018924	0.0156139	0.0232005	No	L1PA2	67693	67693	TRUE	FALSE
chr13	76612818	76612823	-	0.000174787	0.0227794	0	0	0.0129765	0.999624	0.0107812	0	0	0	0	0	0	0	0	0	0	0.0116896	0	No	No	0	0	FALSE	FALSE
chr13	85297472	85297479	-	0.999355	0.267528	0.318127	0.9144	0	0	0.00332821	0.318113	0.999635	0.999993	0.342357	0.995896	0.999914	0.00126666	0.908132	0.0496681	0.00108364	0.962273	0.280716	Non-Reference L1HS (hom)	No	0	0	FALSE	FALSE
chr13	85766009	85766018	-	0.984502	0	0	0.266202	0	0.00274552	0	0.999834	0.999003	0.999642	0.993105	0.993853	0.999825	0.000797405	0.999574	0	0.996978	0.993824	0.00446415	Non-Reference L1HS (het)	No	0	0	FALSE	FALSE
chr13	85926929	85927980	+	0.998893	0.163594	0.340317	0.85357	0.984369	0.989713	0.99997	0.992498	0.988466	0.973751	0.994611	0.949959	0.963239	0.990699	0.104559	0.999583	0.295419	0.9936	0.999358	Reference L1HS	(A)n	0	0	FALSE	FALSE
chr13	85930244	85930247	-	0	0	0	0	0	0	0	0.150409	0.000194187	0.0862398	0.00567285	0.999444	0.714365	0	0	0	0	0	0	No	No	2214	164226	FALSE	FALSE
chr13	88198947	88199681	-	0.999683	0.201952	0.766356	0.948019	0.0760972	0.998757	0.999919	0.992782	0.999655	0.999806	0.98537	0.996011	0.999904	0.986573	0.999756	0.99987	0.999818	0.99541	0.999983	Reference L1HS	No	0	0	FALSE	FALSE
chr13	90973964	90973978	+	0.993539	0.642729	0.879863	0.961026	0.925156	0.95992	0.976677	0.989141	0.992719	0.996506	0.99142	0.958753	0.993823	0.997762	0.997683	0.999951	0.999179	0.999101	0.999758	Non-Reference L1HS (het)	No	0	0	FALSE	FALSE
chr13	92203156	92203674	+	0.999313	0	0.0431778	0.797613	0	0	0	0.41624	0.982011	0	0.998185	0	0.999639	0	0.98959	0	0.000103889	0	0.998355	Reference L1HS	(ATAA)n	0	0	FALSE	FALSE
chr13	110383629	110383637	-	0	0	0	0	0	0	0	0	0	0	0	0	0	0	0	0.932382	0	0	0	No	AluSz6	502405	743141	FALSE	FALSE
chr13	111621157	111621164	-	0	0	0	0	0	0	0	0	0	0	0	0	0	0	5.76e-05	0	0.969457	0	0	No	(TG)n	253588	253588	FALSE	FALSE
chr14	18283813	18289864	-	0.997292	0.0347331	0	0.560621	0	0.000534613	0.995789	0	0.988516	0.999764	0.994366	0	0	0.996357	0.999364	0.999979	0.998539	0.993151	0.998681	Reference L1HS	No	0	0	FALSE	TRUE
chr14	20086303	20086499	-	0.999287	0	0.0292704	0.811957	0.0156958	0.00212771	0.00651254	0.994922	0.0132153	0.991903	0.882808	0	0.991687	0.673156	6.57e-06	0.999238	0.0188061	0.0282058	0.999633	Non-Reference L1HS (hom)	No	0	0	FALSE	FALSE
chr14	24113391	24113392	+	0.000254008	0	0	0	0.999413	0	0	0.000508085	0.000837429	0.00429642	0.000785128	0	0	0	0	0.000887231	0.000923473	0	0	No	No	16	16	FALSE	FALSE
chr14	30684722	30684810	-	7.26e-05	0	0	0	0	0	0	0	0.00014254	0.000176054	0	0	0	0	0.00583626	0.986843	0	0	0.000243285	No	(T)n	47	47	FALSE	FALSE
chr14	32319454	32319462	+	0	0	0	0	0	0	0	0	0	0	0	0	0	0.999064	0	0	0	0	0	No	AluSz	162443	592665	FALSE	FALSE
chr14	35186492	35186493	-	0	0	0	0	0	0	0	0	0	0	0	0	0	0.997885	0	0	0	0	0	No	L1MB7	69887	69887	FALSE	FALSE
chr14	37300392	37300400	-	0.772058	0.0195149	0	0	0.957496	0.984296	0.989323	0.999692	0.987701	0.991646	0.972776	0	0.922193	0.00136209	0.979844	0.99931	0.998785	0	0.309898	No	L1MC3	0	0	FALSE	FALSE
chr14	39296590	39296638	-	0.999454	0.185748	0.153604	0.749305	0	0.00067969	0.00700965	0.996439	0.995667	0.999992	0.997629	0.00339075	0.998119	0.967926	0.999811	0.999947	0.993879	0.00112174	0.995378	No	(T)n	0	0	FALSE	FALSE
chr14	39405879	39405894	+	0.984318	0.00226169	0	0.0958583	0	0	0.00695144	0.155618	0.996963	0.000346995	0.966923	0.83842	0.99897	0.00398983	0.993276	0.00123712	0.999953	0.975035	0.978092	Non-Reference L1HS (het)	No	0	0	FALSE	FALSE
chr14	40728698	40729985	-	0.998785	0.222498	0.03186	0.473297	0.161645	0.984136	0.00130698	0.994081	0.997054	0.987168	0.971375	0.99002	0.99676	0.825216	0.978809	0.0751491	0.998859	0.994846	0.999312	Reference L1HS	L1MA2	0	0	FALSE	FALSE
chr14	45476783	45483169	-	0.988109	0.241718	0.275559	0.970045	0.999002	0.991436	0.957818	0.993961	0.98856	0.99564	0.971404	0	0.00327881	0.975333	0.992333	0.997042	0.99388	0.0831939	4.24e-05	Reference L1HS	L1PA5	0	0	FALSE	FALSE
chr14	46726447	46727494	-	0.0614709	0.00116553	0.0305176	0.00128638	0.00891888	0.00141665	0.00158557	0.979399	0.89598	0.982831	0.410572	0.000381225	0.0536634	0.990454	0.670333	0.999741	0.981604	0	0.999675	Reference L1HS	No	0	0	FALSE	FALSE
chr14	47905380	47905386	-	5.8e-05	0	0	0	0	0	0	0.000785379	0.986846	0.0015436	0.318793	0	2.79e-05	0.00369388	0.000642616	0	0	0	0	No	L1PA2	256714	256714	TRUE	FALSE
chr14	48187082	48193142	+	0.998433	0.730647	0.292223	0.956991	0.00963355	0.0024514	0.999264	0.998873	0.999786	0.998709	0.996631	0.995462	0.993826	0.999201	0.999738	0.999966	0.998159	0.910898	0.996816	Reference L1HS	(A)n	0	0	FALSE	FALSE
chr14	48521253	48521499	+	0.502487	0	0	0.0151323	0.00913723	0.00326803	1.76e-06	0.976047	0.420098	0.939506	0.048283	0.0392384	0.0355893	0.000866244	0.00100057	0.709569	0.96981	0	0	No	L1MA8	132838	132838	FALSE	FALSE
chr14	52199827	52199832	+	0	0	0	0	0	0	0	0.998193	0	0	0	0	0	0	0	0	0	0	0	No	L1PA4	718	1149980	TRUE	FALSE
chr14	52201045	52201050	-	0.986837	0	0	0.185992	0	0	0	0	0.997933	0.881616	0.995232	0.0223151	1.15e-05	0	0.993952	0	0.00151566	0	0.963765	No	No	0	0	FALSE	FALSE
chr14	54351853	54351857	-	0.00146607	0	0	0	0.163643	0	0.49092	0.0217354	1.65e-05	0	0.000426592	0	0	9.99e-06	0	0	0	0.0196204	0.928208	No	L1P1	425339	425339	FALSE	FALSE
chr14	58038571	58038585	+	0.00438759	0	0	0	0.154397	0.998833	2.79e-05	2.11e-07	0.00122152	0.501207	0.315312	0.00295946	0.00158429	2.47e-05	0.111136	0	1.18e-06	3.75e-07	5.9e-05	No	No	43	58	TRUE	FALSE
chr14	58172157	58172328	+	0	0	0	0	0	0	0	0	0	0	0	0	0	0.989269	0	0.0253676	0.938647	0	0.99765	No	L1MB4	133529	133644	FALSE	FALSE
chr14	58753662	58753685	+	0.998953	0.595677	0.864818	0.869215	0.933916	0.367508	0.999955	0.99325	0.98799	0.998442	0.988699	0.983842	0.982244	0.947158	0.960732	0.960432	0.0365158	0.995572	0.995406	Non-Reference L1HS (het)	AluJr	0	0	FALSE	FALSE
chr14	61055085	61055117	-	0.197881	0	0.0220205	0	0.0395817	0.00175045	0.998339	0.06619	0	0.000687904	0.000410858	0	3.43e-05	0	0.000535722	0	0	0	0	No	(T)n	46	46	FALSE	FALSE
chr14	62017736	62017740	-	0	0	0	0	0	0	0	0	0	0	0	0	0	0	0	0.998022	0	0	0	No	AluJr	183703	183703	FALSE	FALSE
chr14	63116701	63122735	-	0.999253	0.399513	0.685319	0.866172	0.0156238	0.916263	0.00821821	0.999912	0.998848	0.999983	0.842534	0.280371	0.999852	0.999925	0.995363	0.999509	0.998378	0.116567	0.999331	Reference L1HS	No	0	0	FALSE	FALSE
chr14	70547290	70553328	+	0.996057	0.875203	0.913475	0.967632	0.210768	0.988641	0.993135	0.994394	0.992708	0.997352	0.973135	0.970775	0.994309	0.967384	0.998946	0.997918	0.993882	0.987036	0.995745	Reference L1HS	No	0	0	FALSE	FALSE
chr14	75268386	75268393	+	0	0	0	0	0	0	0	0	0	0	0	0	0	0	0	0.997778	0	0	0	No	AluSz	61929	461066	FALSE	FALSE
chr14	80995837	80995839	+	0	0	0	0	0	0	0	0	0	0.99638	0	0	0	0	0	0	0	0	0	No	L1PA15	7022	298580	FALSE	FALSE
chr14	85891609	85891650	+	0.451159	0.00469997	0.00443046	0.191659	0.936754	0.704347	0.981452	0.982099	0.873302	0.938176	0.973371	0.825601	0.971068	0.316217	0.697854	0.259534	0.204884	0.936997	0.801256	No	L1PA2	21113	21113	TRUE	FALSE
chr14	88980875	88980881	-	0.908277	0	0.0489461	0	0.729951	0.999485	0.999903	0.491917	0.00413766	0.0139107	0.581695	0	0.000156155	0.000190742	0	0	0	0	0.000518282	No	No	45	45	FALSE	FALSE
chr14	94651260	94651270	+	0	0	0	0	0	0	0	0	0	0	0	0	0	0	0	0.923317	0	0	0	No	(AC)n	417629	474630	FALSE	FALSE
chr14	95138694	95139013	+	0.998996	0.522109	0.924161	0.977512	0.262652	0.998908	0.999915	0.999537	0.999233	0.996906	0.996003	0.943591	0.976723	0.99973	0.999868	0.999931	0.999528	0.992585	0.995765	Reference L1HS	(A)n	0	0	FALSE	FALSE
chr14	104268617	104268623	-	0.998699	0.320789	0.895753	0.93127	0.00984747	0	0.952336	0.992913	0.997046	0.994504	0.997134	0.0338593	0.99601	0.999944	0.999792	0.999693	0.999938	0	0.998923	No	L1MC3	0	0	FALSE	FALSE
chr15	19816872	19818197	-	0.0141884	0	0.0140868	0	0.00135723	0	0.00305574	0	0	0	0	0	0	0.979298	0.000779021	0.999952	0	0.0170861	0.99849	Reference L1HS	(T)n	0	0	FALSE	FALSE
chr15	19842100	19842106	-	0	0	0	0	0	0	0.998672	0	0	0	0	0	0	0.000323327	0.312637	0.834989	0.0712481	0.887717	1.73e-05	No	No	34	34	FALSE	TRUE
chr15	21067305	21067307	-	0.000128608	0	0	0	0	0	0	0	8.59e-05	0.594555	0.00137307	0.999397	7.64e-05	0	0	0.00140066	0.000232856	0	0	No	No	45	840380	FALSE	TRUE
chr15	21139579	21139685	-	0.996382	0	0	0	0	0	0	0.442143	0.0146918	0	0.000121204	0	0	0	0.000828582	0	0	0	0	No	No	72319	912654	FALSE	TRUE
chr15	24137349	24138772	+	0.998432	0.8499	0.946344	0.96644	0.956862	0.99986	0.976154	0.998694	0.996008	0.993599	0.982958	0.941758	0.993344	0.997234	0.993573	0.99939	0.988941	0.971239	0.984386	Reference L1HS	(T)n	0	0	FALSE	TRUE
chr15	24142230	24142234	-	0	0	0	0	0	0	0	0	0.0816457	0.95261	0	0	2.51e-05	0	0	0	0	0.00872191	0	No	AluJr	3110	246953	FALSE	TRUE
chr15	33739647	33739656	-	0.00215329	0	0	0	0	0	0	0.000515585	5.19e-05	0	0.000200388	0.995745	0.000189171	0.000202491	0	0	0	0.000169781	0	No	No	0	0	FALSE	FALSE
chr15	37415684	37415690	-	0.995386	0	0.0434456	0.011981	0	0	0.1559	0.0770509	0.106728	0.000535696	0.885587	0.871376	0.916818	0.792466	0	0	0.000850016	0.998067	0.999835	Non-Reference L1HS (het)	MER33	0	0	FALSE	FALSE
chr15	44258036	44258056	+	0.000565822	0.0241892	0.00627755	0.00527604	0.00014764	0.0180973	0.0053803	0.214656	0.423136	0.969096	0.17632	0.20075	0.646815	0.00683511	0.240433	0.985819	5.45e-05	0.581889	0.203876	No	L1PA2	189	543069	TRUE	FALSE
chr15	45598525	45598531	-	6.29e-05	0	0	0	0	0	0	0.00294093	5.77e-05	0.970617	0	0	0.000127598	0	0	7.49e-06	0	0.000103971	0	No	L1PA2	188880	188880	TRUE	FALSE
chr15	51583101	51585418	-	0.998129	0.27965	0.948597	0.901213	0.987172	0.982144	0.504959	0.994624	0.997384	0.996546	0.988982	0.99484	0.996602	0.999806	0.999089	0.998186	0.999996	0.947732	0.96837	Reference L1HS	L1ME4b	0	0	FALSE	FALSE
chr15	51594527	51594531	+	0.00158698	0	0	0	0.0156892	0.195323	0	0.1689	0.996597	0.000579403	0.935542	0	2.55e-05	0.00410345	0.168889	0.000284272	0.0405927	0	0	No	L1PA4	11357	42814	TRUE	FALSE
chr15	52908187	52908196	+	4.54e-05	0	0	0	0.923611	0.00203931	0.0232069	3.66e-07	0.00018544	1.91e-07	4.59e-05	0.000460205	6.12e-06	1.35e-05	4.49e-06	8.54e-06	1.85e-06	0.0015326	3.69e-06	No	L1PA2	247536	696272	TRUE	FALSE
chr15	53155844	53157200	-	0.997744	0.848617	0.961265	0.962674	0.999145	0.998533	0.994095	0.993759	0.997649	0.99589	0.988308	0.979282	0.97542	0.989468	0.999391	0.999988	0.998822	0.993985	0.99764	Reference L1HS	No	0	0	FALSE	FALSE
chr15	53160571	53160577	+	0	0	0	0	0	0	0	0	0	0	0	0	0	0	0	0	0	0	0.99482	No	Charlie18a	4668	443891	FALSE	FALSE
chr15	55958934	55958942	+	0.993312	0.0457499	0.0253611	0.613322	0.0118871	0.996063	0.020997	0.997622	0.991934	0.998294	0.978114	0.456138	0.999477	0.00398774	0.999412	0.999939	0.998894	0.017758	0.99982	No	L1MEf	0	0	FALSE	FALSE
chr15	55988486	55988493	+	0.00378118	0	0	0	0	0	0	0.653629	0.00467035	0.996825	0.0236476	0	0.994559	0	0	0.00127569	0.00105627	0	0	No	No	41	41	FALSE	FALSE
chr15	57719830	57720279	-	0.999708	0.0361878	0.136961	0.848461	0.990242	0.999385	0.074755	0.999975	0.999652	0.997207	0.993331	0.974654	0.999283	0.99205	0.998516	0.999065	0.999996	0.0708151	0.99409	Reference L1HS	(ATTTTC)n	0	0	FALSE	FALSE
chr15	57721227	57721228	+	0	0	0	0	0	0	0	0.961247	0.32228	0.999934	0	0	0	0	0.000180564	0	0.000827675	0	0.00063442	No	No	1342	888772	FALSE	FALSE
chr15	57724712	57724717	+	0	0	0	0	0	0	0	0.423439	0.837944	0.999899	0.988023	0	0.744777	0	0	0	0	0	0	No	AluY	4827	885283	FALSE	FALSE
chr15	62006064	62006106	-	9.34e-05	0	0	0	0	0	0	0.00021972	0.000243972	6.41e-05	0	4.65e-07	1.22e-06	0	0.000303891	0.927096	0	1.91e-05	2.6e-07	No	(T)n	9776	52542	TRUE	FALSE
chr15	62957954	62957964	-	0	0	0	0	0	0	0	0	0	4.12e-07	0	0	0	0	0.933406	0	0	0	0	No	MIR3	143498	143498	FALSE	FALSE
chr15	64140296	64140370	-	0.967328	0	0	0	0.999237	0.719066	0.989601	0.82519	0.984191	0.365754	0.0308811	0.534247	0.969925	0.142171	0.918887	0.994964	9.54e-05	0.98102	0.94969	No	L1MC4	0	0	FALSE	FALSE
chr15	70729744	70735166	+	0.995642	0.883979	0.94647	0.966164	0.984155	0.998416	0.94062	0.995435	0.995662	0.998723	0.995489	0.960359	0.995335	0.932149	0.986497	0.998228	0.997766	0.962862	0.988705	Reference L1HS	No	0	0	FALSE	FALSE
chr15	71180147	71180185	+	0.244885	0.00178249	0.0143711	0.0150029	0.415323	0.54594	0.8765	0.914007	0.565434	0.894153	0.969028	0.42719	0.901688	0.199938	0.570409	0.48359	0.525927	0.944058	0.941304	No	L1PA2	83967	445003	TRUE	FALSE
chr15	71587787	71587826	+	0	0.00240585	0.0662895	0.161112	0.326252	0.209217	0.95545	0	0.351047	0.0972496	0	0.125049	0.0327398	0.280701	0.600937	0.755138	0.010036	0.656845	0.464106	No	(A)n	99263	205311	TRUE	FALSE
chr15	72710220	72710221	-	0	0	0	0	0	0	0	0	0	0	0	0	0	0	0	0	0.992327	0	0	No	AluSx3	771455	771455	FALSE	FALSE
chr15	75406406	75406411	+	0	0	0	0	0	0	0	0	0	0	0	0	0	0	0	0	0.996426	0	0	No	AluYe5	1272909	1272909	FALSE	FALSE
chr15	81734486	81734490	-	7.09e-05	0	0	0	0	0	0.00459255	0.000181866	0.881834	0.00024765	0.89177	0	6.89e-05	0.998491	1.63e-05	0	0.000916727	0	0	No	L1PA2	369429	1148232	TRUE	FALSE
chr15	85046081	85046086	-	0	0	0	0	0	0	0	0	0	0	0	0	0	0.996762	0	0	0	0	0	No	AluSx1	59997	738032	FALSE	FALSE
chr15	87509891	87515926	+	0.998699	0.876999	0.925625	0.969745	0.937099	0.498039	0.999935	0.997305	0.997028	0.996481	0.997942	0.981452	0.998659	0.999751	0.999002	0.999961	0.999933	0.996297	0.999538	Reference L1HS	No	0	0	FALSE	TRUE
chr15	89855686	89855971	+	0	0	0	0	0	0	0	0	0	0	0	0	0	0.979593	0	0	0	0	0	No	AluSp	135747	430476	FALSE	FALSE
chr15	91762744	91762771	-	0.000625377	0.0326257	0.00521415	0.0234344	0.284078	0.00518816	0.783022	0.996091	0.384046	0.128476	0.802376	0.975028	0.939537	0.90825	0.980088	0.601983	0.944842	0.977247	0.984583	No	L1PA2	205	2070661	TRUE	FALSE
chr15	98279231	98279240	+	0	0	0	0	0	0	0	0	0	0	0	0	0	0	0	0.986612	0	0	0	No	No	199956	199956	TRUE	FALSE
chr15	98701351	98701357	-	0	0	0	0	0	0	0	0	0	0	0	0	0	0	0	0.999856	0	0	0	No	AluY	317261	653088	FALSE	FALSE
chr15	100390951	100390957	-	0.99881	0.0163543	0.902349	0.924044	0.974654	0	0.00684213	0.982598	0.998418	0.999988	0.973273	0	0.984038	0.993207	0.99366	0.999641	0.999424	0.0101199	0.999974	No	L1MC4	0	0	FALSE	FALSE
chr16	6743825	6743835	+	0.894299	0.000755752	0.0339108	0.00104468	0.00871431	0.000486114	0.543873	0.96806	0.937438	0.987826	0.823439	0.00207701	0.548792	0.99564	0.96166	0.998256	0.991892	0.00616943	0.00928509	Non-Reference L1HS (het)	No	0	0	FALSE	FALSE
chr16	7874908	7875440	+	0.997277	0.624276	0.783189	0.96091	0.964626	0.998945	0.999869	0.990286	0.996956	0.994745	0.992918	0.97546	0.993107	0.98351	0.999858	0.999958	0.999996	0.992809	0.999998	Reference L1HS	(AT)n	0	0	FALSE	FALSE
chr16	12226585	12226595	-	0	0	0	0	0.00284095	0	0	0	0	0	0	0	0	0.997187	0	0	0	0	0	No	AluSx	23223	934734	FALSE	FALSE
chr16	14251375	14251380	+	0	0	0	0	0	0	0	0	0	0	0	0	0	0	0	0.989219	0	0	0	No	AluYm1	200488	808671	FALSE	FALSE
chr16	16840512	16846556	-	0.999328	0.606216	0.856019	0.941893	0.997425	0.600517	0.999939	0.997914	0.999011	0.998479	0.993875	0.999864	0.993238	0.999968	0.999948	0.999131	0.330995	0.996184	0.999682	Reference L1HS	No	0	0	FALSE	FALSE
chr16	17661248	17661457	-	0.99804	0.112843	0	0.322968	0	0	0	0.999973	0.994317	0.995697	0.99879	0.938697	0.999692	0.999028	0.131431	0.999798	0.999996	0.892248	0.999957	No	AluYc	0	0	FALSE	FALSE
chr16	18821221	18827058	-	0.999494	0.0885787	0.351498	0.905953	0.055601	0.000674813	0.994363	0.00173144	0.974123	0.987351	0.995337	0.940207	0.992309	0.167428	0.00126297	0.999487	0.999997	0.022817	0.999748	Reference L1HS	(T)n	0	0	FALSE	FALSE
chr16	22699920	22700726	-	0.999749	0	0.106484	0.84345	0.971369	0.990389	0.999855	0.999964	0.973801	0.999978	0.998049	0.938637	0.99808	0.0242147	0.958615	0.999937	0.000504228	0.971207	0.999404	Reference L1HS	(TTATT)n	0	0	FALSE	FALSE
chr16	22702194	22702200	+	0	0	0	0	0	0	0	0	0	0	0	0	0	0	0	0	0	0.969718	0	No	No	2188	88798	FALSE	FALSE
chr16	25497317	25497326	+	0	0	0	0	0	0	0	0.0102741	0.000199474	0	9.71e-05	0.921829	0	0	0	0	0	0	0	No	MER57A-int	5714	202515	FALSE	FALSE
chr16	25503063	25503237	-	0.99436	0.964843	0.863225	0.895864	0.994836	0.998113	0.998067	0.991488	0.994834	0.995951	0.984709	0.771903	0.992432	0.999864	0.999344	0.999924	0.999928	0.938461	0.994641	Reference L1HS	No	0	0	FALSE	FALSE
chr16	27038790	27038856	-	0	0.00176114	0.0427431	0.123149	0.638448	0.490031	0.982118	0	0	0	0	0.414012	0	0.711661	0.951268	0.244296	0.00730043	0.746488	0.542702	No	(T)n	50327	180630	TRUE	FALSE
chr16	31671857	31671916	+	0	0	0	0	0	0	0.983066	0	0	0	0	0	0	2.09e-05	0.21162	0.0158916	0.000228159	0.000106644	0.0301332	No	AluY	76098	124055	FALSE	FALSE
chr16	31939648	31939657	+	0.999334	0.0170612	0.0211947	0	0	0	0.99985	0.999456	0.996082	0.999929	0.894244	0	0.995518	0.991547	0.00234706	0.995542	0.000662	0.00942408	0.999587	No	L1PA3	23065	23065	TRUE	FALSE
chr16	31959517	31959721	+	0.978141	0	0	0	0	0	0	0.000185004	5.6e-06	0.985319	5.23e-05	0.000557548	0.00140138	0.000114456	0.000117162	0.99159	2.82e-06	0.000686277	0.00094463	No	AluSg7	42934	42934	FALSE	TRUE
chr16	32329899	32329908	+	0.947527	0	0	0	0	0	0	0	0	0.000243022	0	0	0	0	4.28e-05	0	0	0	0	No	L1MA5	182625	252291	FALSE	TRUE
chr16	32901065	32901271	+	0.99948	0	0.0229248	0	0	0	0.00481716	0.127776	0.000454985	0.997777	0.787123	0.978492	0.997354	0.788434	0.00032438	0.997071	0.640055	0.698761	0.993728	No	AluSg7	68948	318863	FALSE	TRUE
chr16	32903191	32903219	-	0	0	0	0	0	0.00146403	0.00312936	0	0.000184313	0	0	0.999719	0.000680332	0	0	0	0	0.00154681	0.000652861	No	(T)n	71074	388848	FALSE	TRUE
chr16	33952559	33958612	-	0.997556	0.78266	0.954302	0.97219	0.0555893	0.196263	0.137772	0.997447	0.99535	0.94535	0.966861	0.996797	0.987598	0.990038	0.999811	0.995587	0.994227	0.989857	0.994084	Reference L1HS	AluSx	0	0	FALSE	TRUE
chr16	34241374	34241857	-	0.998522	0.00463081	0.240316	0.727744	0.00929957	0.998626	0.999986	0.998737	0.999434	0.999962	0.990737	0.999188	0.989761	0.985791	0.00125036	0.00196067	0.00023913	0.00196054	0.000920064	Reference L1HS	ALR/Alpha	21913	21913	FALSE	FALSE
chr16	35945490	35945493	+	6e-05	0	0	0	0	0	0.00174464	0.000760782	0.00421545	0.000644889	0.000502963	0.0199315	0.000505603	0.00415094	5.79e-05	0.000731887	0	0.98399	0	No	L1PA4	143604	143604	TRUE	FALSE
chr16	36260378	36261019	-	0.99849	0	0.0313098	0	0.986221	0	0.00481937	0.999991	0.991463	0.412052	0.999417	0.0766614	0.999924	0.0536335	0.999254	0.00210274	0.00119459	0.0993452	0.00173081	No	L1P1	458492	651841	FALSE	FALSE
chr16	36793663	36793669	-	0	0	0	0	0	0.997457	0.013332	0	0	0	0	0	0	0	0.0338012	0.998285	0	0	0.00011581	No	ALR/Alpha	991777	1185126	FALSE	FALSE
chr16	37238628	37238629	-	0	0	0	0	0	0.00146894	0.00324685	0	0	0	0	0	0	0	0.000344725	0.954329	0	0	0.0018375	No	ALR/Alpha	1436742	1630091	FALSE	FALSE
chr16	38012078	38012082	-	0	0	0	0	0	0.917036	0.276158	0	0	0	0	0	0	5.82e-05	0.0411963	0.99591	7.23e-05	0.00378024	1.62e-05	No	ALR/Alpha	2210192	2403541	FALSE	FALSE
chr16	47324144	47324145	+	0.000161363	0	0	0	0	0	0.00490318	0.000209758	0.000197829	0	0	0.980081	3.13e-05	0.00147506	0.000371735	0	0	0.000239814	0	No	L1PA4	322346	322346	TRUE	FALSE
chr16	52754877	52754887	+	0	0	0	0	0	0	0	0	0	0	0	0	0	0	0	4.13e-05	0	0	0.996095	No	(CA)n	446808	985714	FALSE	FALSE
chr16	55258087	55258108	+	0.999355	0.062384	0.407344	0.86288	0.0236676	0.000798659	0.999413	0.985677	0.991522	0.999526	0.985362	0	0.0181947	0.926025	0.996837	0.999971	0.260977	0.931675	0.000532837	Non-Reference L1HS (het)	No	0	0	FALSE	FALSE
chr16	65690011	65696026	+	0.998853	0.89689	0.941491	0.954235	0.999838	0.972846	0.996302	0.985844	0.996439	0.998194	0.989812	0.992391	0.992938	0.987248	0.998039	0.99998	0.998523	0.998427	0.995296	Reference L1HS	No	0	0	FALSE	FALSE
chr16	68112284	68112293	-	0	0	0	0	0	0	0	0	0	0	0	5.72e-06	0	0	0	0.99992	0	0	0	No	AluSx4	244251	244251	FALSE	FALSE
chr16	71415096	71415103	-	0	0	0	0	0	0	0	0	0	0	0	0	0	0	0	0.999432	0	0	0	No	MIR	151325	1391421	FALSE	FALSE
chr16	73824377	73824406	-	0.000444057	0.0312377	0.00918038	0.0182243	0.000428572	0.0216211	0.044902	0.000846874	0.887083	0.443346	0.144104	0.144766	0.00316634	0.000785516	0.0184715	0.991835	0.0283682	0.000432327	0.00091661	No	(T)n	118	1017853	TRUE	FALSE
chr16	83637252	83643334	+	0.998464	0.930769	0.889092	0.957516	0.999806	0.991473	0.946654	0.99597	0.992811	0.997364	0.993692	0.9503	0.991365	0.999904	0.994594	0.999894	0.998884	0.985802	0.993732	Reference L1HS	No	0	0	FALSE	FALSE
chr16	86998025	86998034	+	0	0	0	0	0	0	0	0	0	0	0	0.00279883	0	0	0	0	0	0.996409	0	No	AluSx3	257622	1120704	FALSE	FALSE
chr17	9715457	9715463	+	0	0	0	0	0	0	0	8.54e-05	0	0.000492299	0	0	0	0	0	0.902314	0	0	0	No	AluJb	93468	93468	FALSE	FALSE
chr17	15607865	15608184	+	0.886183	0	0.0144606	0	0.999333	0.994938	0.997592	0.913151	0.911137	0.0115703	0	0.986867	0.998878	0.995041	0.999284	0.999824	0.00100384	0.995837	0.998555	Non-Reference L1HS (het)	AluSc	0	0	FALSE	TRUE
chr17	16179958	16179959	+	0	0	0	0	0	0.00551073	0	0.000249571	0	0	0	0	0	3.35e-05	0.000108168	0	0.917242	0	0	No	AluY	388941	572085	FALSE	FALSE
chr17	18755859	18755864	-	0.000905844	0	0.0136689	0	0.997717	0.012005	0.994109	0.61325	0.990278	0.00510572	0	0	0.7904	0.0219177	0.973649	0.9972	0.000905267	0.986359	0.21377	No	No	117262	117262	FALSE	TRUE
chr17	26025811	26025816	-	3.93e-06	0	0	0	0	0	3.69e-05	0.98646	0.238413	0	0	0	0	8.8e-07	0	0	0.000334673	0.00802704	0	No	ALR/Alpha	950701	978462	FALSE	FALSE
chr17	26139251	26139261	+	0.339448	0	0	0	0	0	0	0.999945	0.00924326	0	0.441939	0	0	0.0310905	0	0	0	0	0	No	ALR/Alpha	837256	837270	FALSE	FALSE
chr17	29453803	29453810	-	0	0	0	0	0	0	0	0	0	0	0	0	0	0	0	0.990881	0	0	0	No	AluJo	288742	288742	FALSE	FALSE
chr17	29899196	29899216	+	0.000205534	0	0	0	0	0	1.02e-05	0.999923	0	0.132663	0.996597	0	0.00133322	0	0	0	0.000730839	0	0	No	L1PA4	156644	171703	TRUE	FALSE
chr17	30788625	30788626	-	0	0	0	0.00572931	0	2.02e-05	0.00597564	0	0	0.00522909	0.000382121	0	0.151965	0.000122638	0	0.00288888	0.00110957	0.961787	7.57e-07	No	AluSg	130777	212099	FALSE	FALSE
chr17	31075060	31075084	-	0	0	0.0316052	0	0	0	0	0	0	0	0	0	0	0	0	0.993609	0	0.00586039	0	No	(T)n	74335	74335	FALSE	FALSE
chr17	31332572	31332922	-	0.998833	0.291334	0.774115	0.942388	0.998058	0.00456187	0.999959	0.999944	0.999363	0.999787	0.99541	0.999436	0.994918	0.983143	0.999688	0.999518	0.986281	0.234664	0.996045	Reference L1HS	No	0	0	FALSE	FALSE
chr17	32651692	32651696	-	0	0	0	0	0	0	0	0	0	0	0	0	0	0	0	0	0.999741	0	0	No	AluSc	89639	1319055	FALSE	FALSE
chr17	32680074	32680084	+	0	0	0	0	0	0	0	0.65256	0.000500585	0.941756	0.148016	0	0.150388	0	0	0	0	0	0	No	L1PA2	61251	61251	TRUE	FALSE
chr17	33863916	33863925	-	0	0	0	0	0	0	0	0.994331	0.998952	0.999886	0.949669	0.314561	0.95585	0	0.000165005	0.00101429	0	0	0.895081	No	AluSp	1782	245123	FALSE	FALSE
chr17	33865619	33865789	+	0.998611	0.289691	0.944625	0.972918	0.989406	0.999713	0.999387	0.980221	0.988452	0.990248	0.984752	0.936551	0.976696	0.921834	0.961728	0.999648	0.993563	0.99271	0.985806	Reference L1HS	No	0	0	FALSE	FALSE
chr17	34480610	34480704	-	0	0	0	0	0	0	0	0.000793012	0.993286	0.241388	0.506976	0	0.000798526	0	0.000965769	0	0	0	0	No	(CTTT)n	5840	223307	FALSE	FALSE
chr17	34486585	34486595	+	0.985291	0.0299552	0.680812	0.698769	0.996619	0.989487	0.998662	0.994495	0.487942	0.999997	0.90389	0.98559	0.648851	0.501102	0.0936383	0.0129379	0.523909	0.00783611	4.21e-07	No	AluJb	0	0	FALSE	FALSE
chr17	56193413	56193415	+	0	0	0	0	0	1.91e-05	0.00217623	0.000144448	8.81e-07	0.0291655	0	0.978406	0.000100055	0.00222503	7.56e-05	0	0.000640949	0.0373564	0	No	L1PA2	805742	805742	TRUE	FALSE
chr17	66641156	66641180	+	0.325595	0	0	0.0910146	0	0	0	0.000240927	0.00103112	0.996554	0	0	0.177905	0.00220515	0.000396428	0.999921	0.0013732	0	7.12e-05	No	AluSx1	0	0	FALSE	FALSE
chr17	67322461	67322470	-	0	0	0	0	0	0	0	0	0	0	0.994711	0	0	0	0	0	0	0	0	No	LTR9	2214	725827	FALSE	FALSE
chr17	67324762	67325207	+	0.996521	0.766531	0.863146	0.962786	0.695865	0.972832	0.825269	0.988262	0.988662	0.996847	0.978947	0.938692	0.98559	0.992792	0.999386	0.990111	0.993876	0.998622	0.995257	Reference L1HS	LTR1D	0	0	FALSE	FALSE
chr17	70361255	70361269	+	0.988724	0.250742	0.0997438	0.177318	0.988645	0.992605	0.989132	0.990745	0.997854	0.116975	0.993626	0.996855	0.990139	0.980485	0.998586	0.0808682	0.999987	0.893942	0.991379	Non-Reference L1HS (het)	No	0	0	FALSE	FALSE
chr17	70458956	70464993	+	0.980504	0.0243978	0.0198839	0.0179422	0.0110304	0.000258253	0.00177104	0.931964	0.975549	0.99586	0.792803	0.963315	0.861904	0.989725	0.996326	0.999845	0.999937	0.994732	0.0234416	Reference L1HS	A-rich	0	0	FALSE	FALSE
chr17	70544788	70544789	-	0.00226142	0	0	0	0	0	0.00627713	0.0340349	0.982477	0.422384	0.0010865	0	0.0241403	0.000750159	0.00116108	0	0	0	0	No	No	63	63	FALSE	FALSE
chr17	73375258	73375262	-	0	0	0	0	0	0	0	0	0	0	0	0	0	0.999243	0	0	0	0	0	No	AluJb	39893	39893	FALSE	FALSE
chr17	74186603	74186744	+	0	0.0186639	0	0	0	0.000770537	0	0	0	0	0	0	0	0	0.229499	0.986508	0	0	0	No	(GTGT)n	738302	738302	FALSE	FALSE
chr17	78975792	78975796	+	0	0	0	0	0.997651	0	0	0	0	0	0	0	0	0	0	0	0	0	0	No	AluSx1	225945	3234849	FALSE	FALSE
chr17	80674788	80674789	+	0	0	0	0	0	0	0	0	0	0	0	0	0	0	0	0	0	0.929083	0	No	AluYh3	324568	1535856	FALSE	FALSE
chr17	82518155	82518158	-	0	0	0	0	0	0	0	0	0	0	0	0	0	0	0	0.960003	0	0	0	No	AluSx3	208553	1518798	FALSE	FALSE
chr18	5332408	5334601	-	0.999636	0	0	0	0.00920933	0	0.00489615	0.999995	0.959733	0.999372	0.0668928	0	0.790789	0.995094	0.999726	0.999855	0	0	0.997346	Reference L1HS	(TTTAT)n	0	0	FALSE	FALSE
chr18	12491250	12491258	+	0.984052	0	0	0.0748583	0	0	0.724156	0.974594	0.99021	0.995899	0.97207	0.00286655	0.984713	0.989642	0.000132755	0.000919013	0.00229867	0	2.15e-07	No	L1M3	0	0	FALSE	FALSE
chr18	15338334	15338340	-	2.86e-06	0.00251966	0.0129102	0.00159742	0.011121	0	0	0.856756	0.970316	0	0.816785	0.00416964	0.0388821	0.0679814	0.398542	0.00287614	0.0138381	0	3.13e-06	No	LTR37-int	11971	243071	FALSE	TRUE
chr18	15780477	15781855	+	0.998786	0.00546079	0.0520921	0.792192	0.0129383	0.00156661	0.00324088	0.998188	0.999431	0.999981	0.991678	0.613308	0.995114	0.999951	0.995293	0.00146029	0.926146	0.011204	0.999952	Reference L1HS	ALR/Alpha	402250	402250	FALSE	FALSE
chr18	20819744	20819749	+	0.53198	0	0	0	0.998321	0.99928	0.999997	0.986647	0.00193897	0	0	0.992335	0.422767	0.823647	0	0	0.000394319	0.00965598	0.000815434	No	ALR/Alpha	113100	113100	FALSE	FALSE
chr18	22581000	22581003	+	0.000164623	0	0	0	0	0	0	0	0.00216282	0.999656	0.000304083	0	0	0	0.413384	0.0276618	0	0	0	No	FordPrefect	5	5	FALSE	TRUE
chr18	24323543	24324057	-	0.998615	0.433879	0.410762	0.520754	0.999617	0.998933	0.999155	0.996725	0.998109	0.996045	0.996058	0.988324	0.998394	0.999868	0.999734	0.998589	0.99959	0.997598	0.999626	Reference L1HS	No	0	0	FALSE	FALSE
chr18	25485076	25487440	+	0.997959	0.518368	0.589235	0.920532	0.999837	0.00442829	0.363259	0.992019	0.990035	0.995482	0.971422	0.973859	0.901597	0.991864	0.999872	0.998882	0.769295	0.9932	0.00118869	Reference L1HS	A-rich	0	0	FALSE	FALSE
chr18	29639230	29639240	-	0.998559	0.0649574	0.0353545	0.279524	0.962131	0.000543417	0.999903	0.999526	0.997889	0.000349298	0.981383	0.00323586	0.998289	0.0193055	0.995614	0.00159467	0.999011	0.0266667	0.99671	No	L1MCa	0	0	FALSE	FALSE
chr18	32605653	32605894	-	0.996721	0	0.808042	0.951868	0.994126	0.994172	0.983043	0.657528	0.999802	0.999294	0.996973	0.999428	0.999761	0.0280676	0.99531	0.998217	0.999276	0.092403	0.999456	Reference L1HS	No	0	0	FALSE	FALSE
chr18	32607286	32607408	+	0	0	0	0	0	0	0	0.000227834	9.52e-06	0.149264	0.997823	0	0.981914	0	0	0	0	0	0	No	No	1563	386072	FALSE	FALSE
chr18	32611701	32611711	-	0	0	0	0	0	0	0	0	0	0	0	0	0	0	0	0.995462	0	0	0	No	AluSc	5978	5978	FALSE	FALSE
chr18	40848269	40848360	+	5.38e-05	0	0	0	0.00369204	0	0	0	0	0	0	0	0	0	0.00035628	0.000545451	0	0.00294006	0.999991	No	(A)n	51	51	FALSE	FALSE
chr18	47660373	47666433	+	0.999191	0.375435	0.0707298	0.941951	0	0.00879584	0.999912	0.993822	0.999605	0.999618	0.991628	0.997103	0.99264	0.998709	0.999915	0.999987	0.848039	0.993916	0.99893	Reference L1HS	AluSx	0	0	FALSE	FALSE
chr18	49216333	49216342	+	6.3e-05	0	0	0	0	0.07974	0.212071	0.00122233	0.00836339	0.0101807	0.805432	0	0.000587643	0.0436769	0.0102266	0.0597633	0.983825	0.000231749	0.00903911	No	L1PA3	613243	860533	TRUE	FALSE
chr18	50343953	50343959	-	0.0216897	0	0	0	0	0	0.989101	0	0	0	0	0	0	0	0	0	0	0	0	No	L1MCa	46	46	FALSE	FALSE
chr18	50384870	50384906	+	0.000127639	0	0	0	0.0126208	0	0	0.000258177	0.00255121	0.000199342	0.000451885	0	0.954265	9.56e-05	0	0	0	0	0.00107423	No	(A)n	42	43	FALSE	FALSE
chr18	56813193	56813197	+	0.000181246	0	0	0	0	0	0	0	0	9.09e-05	0.0187328	0	0.901479	0	0.000315319	0	0	0	0.00103319	No	MLT2B3	49	49	FALSE	FALSE
chr18	59403931	59403958	-	0.00268597	0.0308963	0.00889382	0.012658	0.124301	0.00711506	0.125119	0.0010868	0.574198	0.99936	0	0.203042	0.655933	0.0010991	0.985465	0.998407	0.00384231	0.0462955	0.999109	No	L1ME3G	383	123305	TRUE	FALSE
chr18	61903857	61903861	+	0.73256	0	0	0	0	0.0110657	0	0.822302	0.985943	0	0.230707	0	0.33948	0	0	0	0.000204444	0	0	No	No	48	48	FALSE	FALSE
chr18	62096506	62097020	-	0.990254	0	0.0627824	0.0536056	0.884683	0	0.997986	0.996255	0.973716	0.989766	0.981749	0	0.997996	0.152128	0.994103	0.847285	0.995861	0	0.985843	Reference L1HS	No	0	0	FALSE	FALSE
chr18	63361001	63361215	+	0	0.0168362	0	0	0	0	0	0	0	0	0	0	0	0	0	0.990114	0	0	0	No	(AT)n	1660	448727	FALSE	FALSE
chr18	63363215	63363642	-	0.988867	0.965095	0.964448	0.966071	0.945208	0.378176	0.999314	0.954183	0.997901	0.988737	0.99085	0.990005	0.99817	0.973156	0.999141	2.51e-06	0.993876	0.986225	0.998563	Reference L1HS	(TCTTATTT)n	0	0	FALSE	FALSE
chr18	63473287	63473289	+	0	0	0	0	0.000496777	0	0	0	0	0	0	0	0	0.000223081	0.000175789	0	0.000682056	0.985008	0.00149748	No	AluY	110019	393068	FALSE	FALSE
chr18	65778267	65778685	-	0.994869	0	0.0426896	0	0.00398273	0.00881043	0	0	0	0.99996	0	0	0	0	0	0	0	0	0.000174115	No	AluSg	375	566	FALSE	FALSE
chr18	65779079	65780938	-	0	0	0.0264267	0.830546	0.998692	0.000588051	0.115187	0.999967	0.999503	0.000603375	0.999348	0.980276	0.994504	0.99314	0.999761	0.99998	0.998183	0.989406	0.985788	Reference L1HS	(TGTT)n	0	0	FALSE	TRUE
chr18	68226609	68226629	-	0	0	0	0	5.19e-06	2.12e-06	1e-07	0.999402	0.97361	0.997992	0.996987	0.1547	0.999469	0.97184	0.999695	0.999867	0.903804	0.431458	0	No	L1PA2	375939	2447245	TRUE	FALSE
chr18	70746544	70752581	-	0.997863	0.928417	0.945735	0.967791	0.999829	0.997521	0.996761	0.988704	0.980885	0.996411	0.994629	0.999246	0.999288	0.997941	0.996336	0.999852	0.999977	0.999212	0.999801	Reference L1HS	No	0	0	FALSE	FALSE
chr18	70808573	70808647	+	0.00553237	0	0	0	0	0	0	0.999677	0.00029339	0	0.965482	0	0	0	0	0	0	0	0	No	No	55992	548793	FALSE	FALSE
chr18	71355872	71355882	-	0	0	0	0	0	0	0	0.995798	0	0.999253	0.456114	0	0	0	0	0	0	0	0	No	AluSg	1558	232609	FALSE	FALSE
chr18	71356632	71357507	+	0.995508	0	0.0949676	0.061437	0.0145459	0.00269174	0.904458	0.998074	0.999558	0.999955	0.996029	0.992016	0.990669	0.988557	0.999791	0.999992	0.997923	0.00893644	0.982417	Reference L1HS	L1ME3A	0	0	FALSE	FALSE
chr18	71655619	71656649	-	0.989078	0.865614	0.9357	0.962963	0.949888	0.99662	0.999993	0.982935	0.996555	0.988737	0.993927	0.938605	0.988232	0.995977	0.999664	0.999728	0.996735	0.990793	0.996322	Reference L1HS	No	0	0	FALSE	FALSE
chr18	74998532	74999366	+	0.999743	0.0021508	0.394165	0.720161	0.0102168	0.996779	0.999787	0.999991	0.995156	0.999948	0.995163	0	0.999834	0.999079	0.999863	0.00159945	0.0324625	0.00346652	0.980157	Reference L1HS	No	0	0	FALSE	FALSE
chr18	75852884	75852889	+	0.998483	0.782285	0.797577	0.969529	0.994726	0.999229	0.998107	0.999953	0.999226	0.997646	0.995711	0.990957	0.998853	0.962726	0.433077	0.999003	0.993814	0.996728	0.0098928	No	No	60	60	FALSE	FALSE
chr19	3396467	3396477	+	0	0	0	0	0	0	0	0	0	0	0	0	0	0	0	0.998056	0	0	0	No	AluY	151330	151330	FALSE	FALSE
chr19	8454980	8454986	-	0	0	0	0	0	0	0	0	0	0	0	0	0	0	0	0	0.996674	0	0	No	AluJr	70627	70627	FALSE	FALSE
chr19	15714500	15714547	+	0.0154635	0	0	0	0.167937	0	0.998176	0.000766096	0.000233848	0.0129563	0.000182039	0	0.95953	0.00951042	0.00102132	0.000351844	0	0	0.000564627	No	(A)n	124	124	FALSE	FALSE
chr19	21894067	21894068	-	0	0	0	0	0	0	0	0	0	0	0	0	0	0.003634	0.000247982	0	0.997718	0	0	No	L1PA6	423626	423626	FALSE	FALSE
chr19	24537627	24537633	+	9.98e-05	0	0	0	0.00863333	0	0.00261004	0.945732	0.213895	0.423969	0.943774	0.506154	0.651338	0.00033656	0.0419123	0.00323698	0.988878	0.0348641	0.000888946	No	ALR/Alpha	118196	202640	FALSE	FALSE
chr19	24640999	24641158	+	0.895145	0	0	0	0	0	0	0.00216836	0.0293167	8.58e-05	0.996629	0.975237	0.016616	0.00228028	0	7.61e-06	0.0337252	0.966689	8.33e-06	No	ALR/Alpha	221568	306012	FALSE	FALSE
chr19	24669259	24669260	+	7.24e-05	0	0	0	0.00997968	0.00972581	0	0.00148341	0.000285334	0.000231437	0.000294161	0.948764	6.3e-05	0	9.35e-05	0.000618752	0	0	0	No	ALR/Alpha	249828	334272	FALSE	FALSE
chr19	24757487	24757492	+	0.000990273	0	0.00897203	0.0166418	0.00886122	0.468311	0.00630662	0.934572	0.902262	0.972468	0.976596	0.966128	0.996869	0.0441786	0.708726	0.0215456	0.351111	0.988027	7.58e-06	No	ALR/Alpha	338056	422500	FALSE	FALSE
chr19	24770601	24770602	+	0.000542968	0	0	0	0.00251397	0	0	0.00115932	0.00682221	0.000199264	0.000592497	0.945267	0	0	0.0589874	0	0	0	0	No	ALR/Alpha	351170	435614	FALSE	FALSE
chr19	24799387	24799394	+	0.968669	0	0	0	0.00341362	8.72e-05	0	0.991461	0.997134	0.0593724	0.875514	0.438004	0.975818	0	0.979884	0.265384	0	0.998381	0	No	ALR/Alpha	379956	464400	FALSE	FALSE
chr19	24839257	24839258	+	4.55e-05	0	0	0	0	0	0	0	0	0	0	0.998285	0	3.59e-05	0.0295392	6.94e-05	0	0.00328097	0	No	ALR/Alpha	419826	504270	FALSE	FALSE
chr19	24861406	24861411	+	0.846956	0	0	0	0.00882369	0	0	0.00782759	0.182995	0.986447	0.0343385	0.9921	0.00248251	0	0.0665974	0	0.00122636	0.633922	0.000443513	No	ALR/Alpha	441975	526419	FALSE	FALSE
chr19	24870265	24870268	+	0.000128345	0	0	0	0	0	0	0	0.018952	7.73e-05	0	0.995495	0.000577738	0	2.79e-05	0.00044163	0	0.00482597	0	No	ALR/Alpha	450834	535278	FALSE	FALSE
chr19	24876915	24876916	+	0.0068699	0	0	0	0.00227167	0.000150825	0	0.179696	0.071125	0.00288773	0.00887971	0.906514	0.00396505	0	0.0399919	0.00206568	0	0.0117497	0.00117588	No	ALR/Alpha	457484	541928	FALSE	FALSE
chr19	29231038	29231523	+	0	0	0	0	0	0	0.00460796	0.997899	0	0.934104	0.993762	0	0.0382246	0.00102953	0.996058	0	0	9.1e-05	0.880552	No	L1PA3	498116	1022194	TRUE	FALSE
chr19	31654537	31654542	+	0.0121576	0	0	0.0054539	0.971155	0.980651	0.00398989	0	0.719987	0.000109523	0	0	0.539932	0	0.000378259	0	0	0	0.00116084	No	No	47	47	FALSE	FALSE
chr19	35951234	35951242	+	0	0	0	0	0	0	0	0	0	0	0	0	0	0	0	0.999727	0	0	0	No	AluSx1	32327	290199	FALSE	FALSE
chr19	43051125	43052657	+	0.998101	0.357368	0.53606	0.29051	0.029261	0.998762	0	0.998414	0.999377	0.998127	0.989099	0.845475	0.996285	0.999564	0.998206	0.998787	0.99888	0.128259	0.996143	Reference L1HS	(A)n	0	0	FALSE	FALSE
chr19	48512358	48512362	+	0	0	0	0	0	0	0.989495	0	0	0	0	0	0	0	0	0	0	0	0	No	No	232955	3254964	FALSE	FALSE
chr19	54580195	54581635	-	0.998195	0.899275	0.85344	0.958363	0.998114	0.979938	0.989172	0.997255	0.997357	0.964169	0.98961	0.98676	0.992675	0.990481	0.992697	0.668674	0.997848	0.995581	0.993458	Reference L1HS	No	0	0	FALSE	FALSE
chr19	54583241	54583351	+	0	0	0	0	0	0	0	0	0	0.976907	0.996971	0	0.111212	0	0	0.131462	0	0	0	No	L1PA6	2990	915290	FALSE	FALSE
chr2	10996100	11000000	-	0.806937	0.0551187	0.0888589	0.00862665	0.0496157	0.998301	0.925241	0.999773	0.997531	0.99999	0.990776	0	0.999383	0.986123	0.999858	0.997249	0.99999	0.646322	0.998461	Reference L1HS	No	0	0	FALSE	FALSE
chr2	12162495	12162505	+	0	0	0	0	0	0	0	0	0	0	0	1.13e-05	0	0	0	0	0	0.975311	0	No	(CA)n	183704	238710	FALSE	FALSE
chr2	12346163	12346166	-	4.24e-05	0	0.408805	0	0.99934	0	0.447349	0.102959	0.000211515	0.541345	0.00125774	0	0.166287	0.00243362	0	0.000418465	0	0	0	No	No	43	43	FALSE	FALSE
chr2	16593720	16599758	-	0.999663	0.0997009	0.0503083	0.905515	0.983898	0.9995	0.999792	0.999909	0.999475	0.999998	0.996783	0.718735	2.97e-06	0.999964	0.99788	0.999588	0.999828	0.973233	0.000109265	Reference L1HS	No	0	0	FALSE	FALSE
chr2	17467843	17467848	+	0	0	0	0	0	0	0	0	0	0	0	0	0	0	0.968425	0	0	0	0	No	AluSz	372600	1597776	FALSE	FALSE
chr2	18012009	18012019	-	0	0	0	0.0040502	0.00160087	0.896003	0.0658139	9.2e-07	0	0.0113225	0	0.000445729	7.67e-06	9.86e-05	7.06e-06	0.95494	2.13e-07	0.00564121	2.78e-07	No	L1PA2	171561	171561	TRUE	FALSE
chr2	22483446	22483468	+	0.998687	0.307597	0.772501	0.656598	0.0188964	0.999239	0.0411083	0.731216	0.983415	0.999685	0.98948	0.997549	0.995044	0.0136528	0.999745	0.0846683	0.99756	0.550445	0.993327	Non-Reference L1HS (het)	No	0	0	FALSE	FALSE
chr2	22968140	22968147	-	0.996234	0	0	0	0.721639	0	0	0.00131092	0.996946	0	0.997674	0	0.999623	0	3.13e-05	0	0.999951	0.0114048	0.997032	Non-Reference L1HS (het)	THE1C	0	0	FALSE	FALSE
chr2	24573887	24573893	+	0.785855	0	0	0.0159168	0.123148	0.00185131	0.0057495	0.000245319	0.994044	0.999986	0.623216	0.000675222	0.979218	0.000353718	0.967526	0.999974	0.949493	0	0.991452	No	L1M5	0	0	FALSE	FALSE
chr2	31577159	31577182	+	0.000288468	0	0.0400586	0	0.99853	0.985545	0.00632113	0.000626431	0	0.000160094	0	0	0	0.00253399	0.000942917	0	0	0	0	No	(A)n	41	41	FALSE	FALSE
chr2	32728059	32728062	-	0	0	0	0	0	0	0	0	0	0	0	0.973448	0.000577193	0	0	0	0	0	0	No	AluY	138837	138837	FALSE	FALSE
chr2	34575545	34576517	+	0.999517	0.787232	0.536631	0.911965	0.0516838	0.0150523	0.999994	0.999985	0.988924	0.993712	0.994621	0.0244969	0.998935	0.985819	0.996328	0.999984	0.999631	0	0.632498	Reference L1HS	No	0	0	FALSE	FALSE
chr2	35654269	35654289	+	0.984176	0.0132528	0.0131874	0.500275	0.15808	0.949749	0.00793728	0.00142041	0.960845	0.961416	0.957019	0.927121	0.995037	0.000953897	0.999673	0.00305385	0.999325	0.898017	0.975814	Non-Reference L1HS (het)	ERV3-16A3_I-int	0	0	FALSE	FALSE
chr2	36343128	36343138	-	0.961854	0.00402246	0.194092	0.131014	0.00948739	0.572935	0.00231639	0.9936	0.961235	0.848151	0.25222	0.94981	0.984727	0.997202	0.963367	0.979361	0.00141175	0.990605	0.934204	No	L1PA16	0	0	FALSE	FALSE
chr2	38445528	38445533	-	0.00016424	0	0	0	0	0	0	0	0	0.000215629	0.000310128	0	0	0.00132971	0	0.965164	0	0	0.000939863	No	AluJr	372146	372146	FALSE	FALSE
chr2	41549992	41551968	-	0.999657	0.22496	0.0289398	0.839938	0	0.00953285	0.00147302	0.999876	0.999397	0.999312	0.992623	0.998337	0.999854	0.992661	0.000576031	0.999989	0.920381	0.995089	0.995175	Reference L1HS	No	0	0	FALSE	FALSE
chr2	53232914	53232928	+	0	0.00969413	0.0212788	0.16812	0	0.989095	0.00247115	0	0	0	0	0	0	0.403611	0.0012781	0.880889	0.00192507	0.00917656	0.0015004	Non-Reference L1HS (het)	No	0	0	FALSE	FALSE
chr2	53397682	53398010	-	0	0	0	0	0	0	0	0.991499	0.000670256	0.997296	0.140172	0.00260099	0.00133425	0.133534	0	0	0.000143917	0	0	No	MER4CL34	630	721905	FALSE	FALSE
chr2	53399665	53400867	+	0.998291	0.827164	0.943655	0.965335	0.989806	0.99517	0.980154	0.986095	0.997333	0.99178	0.987425	0.643653	0.998111	0.961327	0.999673	0.958479	0.989863	0.946533	0.990484	Reference L1HS	Charlie17b	0	0	FALSE	FALSE
chr2	60089686	60089702	+	0.00323418	0.0279562	0.0015004	0.0283522	0.924674	0.0100939	0.000170865	0.00244487	0.96605	0	0.790566	0.0877648	0.9968	2.3e-06	0.000487495	0.9035	3.07e-06	0.0209981	0.854868	No	L1PA2	219110	569307	TRUE	FALSE
chr2	61978992	61978993	-	0	0	0	0.943745	0	0	0	0	0	0	0	0	0	0	0	0	0	0	0	No	L1MA2	672	815	FALSE	FALSE
chr2	61979742	61980833	-	0.996979	0	0.330109	0	0.0127878	0.997691	0.00525297	0.999796	0.999159	0.988752	0.970339	0	0.997173	0.999436	0.999662	0.999464	0.993887	0.00895156	0.999604	Reference L1HS	L1MA2	0	0	FALSE	FALSE
chr2	68202437	68202442	-	0	0	0	0	0	0	0	0	0	0	0	0	0	0.968124	0	0	0	0	0	No	(TTG)n	380337	380337	FALSE	FALSE
chr2	73127260	73127728	-	0.997768	0.867214	0.851618	0.975999	0.999205	0.0921533	0.997713	0.996897	0.998751	0.998043	0.997077	0.947841	0.99454	0.995486	0.99944	0.999837	0.993887	0.169036	0.999818	Reference L1HS	(T)n	0	0	FALSE	FALSE
chr2	81607643	81607667	-	0.972411	0.0113604	0	0	0	0	0	0.189755	0.996673	0.993556	0.962377	0.990232	0.339996	0.00211089	0.999527	0.999956	0	0.0181325	0.00215489	No	(TTAT)n	0	0	FALSE	FALSE
chr2	81870902	81870920	+	0.850825	0	0	0.279427	0	0	0.00543569	0.994367	0.999151	0.998307	0.984133	0.00179788	0.264256	0.967279	0.999658	0.00209812	0.248228	0.0206618	0.000708087	Non-Reference L1HS (het)	L1M5	0	0	FALSE	FALSE
chr2	82839675	82839678	-	0	0	0	0	0	0	0	0.000386057	4.78e-05	0	0.99632	0	0	0	0	0	0	0	0	No	No	1379	284527	FALSE	FALSE
chr2	82840240	82841112	+	0.999288	0.198931	0.624967	0.711528	0.00827471	0.00288791	0.00458455	0.999749	0.999744	0.999992	0.969509	0	0.998982	0.988661	0.997066	0.999967	0.999994	0.0120746	0.994591	Reference L1HS	No	0	0	FALSE	FALSE
chr2	84371081	84371086	+	5.36e-05	0	0	0	0	0	0	0.00924131	0.967979	0.000659222	0.915958	0	0.000843849	0.00227648	0.00069882	0	0.000877281	0.00153091	0	No	L1PA3	78627	78627	TRUE	FALSE
chr2	87180574	87180585	+	0.998888	0	0.197329	0.644118	0	0	0.00632667	0.999971	0.999003	0.998795	0.99464	0	0.999365	0.999662	0.00195936	0.935865	0.00432386	0.0120544	0.000523304	Non-Reference L1HS (het)	L2b	0	0	FALSE	TRUE
chr2	90275167	90275192	-	0	0	0	0	0	0	0	0.000244321	0	0	0	0	0.000465822	0	0	0.999579	0	0	0.00145745	No	(T)n	475729	475729	FALSE	TRUE
chr2	91556148	91556393	-	0.997696	0	0	0.0341774	0.531311	0	0	0.998931	0.126521	0.104264	0.00057179	0	0	0.00363413	2.85e-05	0	0.000242997	0	0	No	L1MA5	108174	436908	FALSE	TRUE
chr2	91993466	91993472	-	0.650179	0.00543188	0	0.268108	0	0.010454	0.00255119	0.0764471	0	0.955568	0	0.654491	0	0.0241558	0.00624542	0.614833	0.000389752	0.00519705	6.44e-06	No	No	165	165	FALSE	TRUE
chr2	92086403	92086412	+	0.231623	0.0241876	0.00777787	0.0124797	0.00225463	0.0129981	0.000178617	0.636057	0.408233	0.0521678	0	0.959454	0.926692	0.000651272	0.0202765	7.34e-06	0.973153	0.878897	0.00154498	No	L1PA2	1466	32357	TRUE	FALSE
chr2	92727936	92727937	-	0	0	0	0	0.172124	0	0.967096	0	0	0	0	0	0	0	0	0	0.000868139	0	0	No	ALR/Alpha	591479	591479	FALSE	FALSE
chr2	92850414	92850420	-	0.0207881	0	0	0	0.998138	0.0160473	0.999051	0	0	3.35e-05	0	0	0	0	0	0	0.107151	0	0	No	ALR/Alpha	713957	713957	FALSE	FALSE
chr2	93308330	93308339	-	0.000174382	0	0	0	0.994152	0.000100339	0.999542	0	0	0	0	0.00344222	0	0.000742574	0	0	0.363957	0	0	No	ALR/Alpha	1171873	1171873	FALSE	FALSE
chr2	93321239	93321418	-	0.461792	0	0	0	0	0.00291961	0.976477	0	0	0	0	0	0	0	0	0	0	0	0	No	ALR/Alpha	1184782	1184782	FALSE	FALSE
chr2	93550011	93550015	-	6.44e-05	0	0	0	0.988801	0.000103291	0.99991	0	0	0	0	0	0	0	0	0	0.94705	0	0	No	ALR/Alpha	1413554	1413554	FALSE	FALSE
chr2	93647216	93647223	-	8.08e-05	0	0	0	0.993461	0.0516412	0.994156	0	0	0	0	0	0	0	0	0	0.329668	0	0	No	ALR/Alpha	1510759	1510759	FALSE	FALSE
chr2	94223651	94223656	+	0.971851	0	0.0502948	0	0.11853	0	0	0	0	0	0	0	0	0.000526547	0.000260675	0	0	0	0	No	L1MA5	1158111	1655345	FALSE	TRUE
chr2	94233549	94233554	-	0.00212249	0	0	0	0	0.0120673	0.274414	0.367829	0.553479	0.965216	0.974531	0.976586	0.0115561	0.000883397	0.882978	0.908974	0	0	0	No	L1ME4a	1148213	1148213	FALSE	TRUE
chr2	95945195	95945203	+	0.965731	0.00284431	0.00775547	0.00277916	0.981743	0.999647	0.0137531	0.997352	0.997643	0.552013	0.93407	0	0.987164	0.998304	0.00360367	0.000544192	0.000397498	0.0120246	0.999983	No	No	66194	66194	FALSE	TRUE
chr2	97158081	97158087	-	0.997513	0.270535	0	0.837065	0.999858	0.998229	0.0225113	0.998324	0.999147	0.999924	0.997083	0.228381	0.992976	0.997229	0.998649	0.0484396	0.000199232	0.0274578	0.999924	No	No	62734	62734	FALSE	TRUE
chr2	99966687	99966695	+	6.97e-05	0	0	0	0.000340319	0.000598927	0.00589131	0.0016501	0.000134097	0.00434626	0.122173	0	0.00048276	0.000222097	0.000251014	0.92768	1.69e-05	0	0.23504	No	AluYa5	272510	272510	FALSE	FALSE
chr2	106136903	106136945	+	0.0119491	0.0232744	0.00275166	0.0225732	0.936578	0.00228334	0.694863	0.00490964	0.615003	0.999288	0.580836	8.9e-05	0.0205559	1.05e-05	0.0371735	0.996575	2.34e-06	0.254959	7.67e-05	No	L1PA2	197	590140	TRUE	FALSE
chr2	108015550	108015556	-	0.988119	0.0526543	0.0869169	0.00156532	0.00335062	0	0	0.999553	0.994737	0.999893	0.995727	0.993813	0.320136	0.0141026	0.996352	0.999979	0.998084	0.997664	0.988599	No	No	0	0	FALSE	FALSE
chr2	111778982	111778992	+	0	0	0	0.00862977	0	0	0	0	0.00032413	0	0	0.000927705	0	0	0	0.997084	0	0.00132205	0.00118295	No	No	169194	750069	FALSE	TRUE
chr2	111784883	111784893	-	0.998312	0.0181818	0.0104561	0.60379	0.00937124	0	0.00793203	0.999459	0.996104	0.999793	0.9925	0	0.958306	0.937205	0.000317923	0.024516	0.00806799	0	0.000575749	No	L2c	163293	163293	FALSE	TRUE
chr2	112503403	112509845	-	9.43e-06	0.00740766	0.0145237	0.268178	0.00546532	0.000259755	0.994073	0.990885	0.664088	0.620727	0.969745	0.962873	0.989687	0.516414	0.245502	0.362919	0.983328	0.489246	0.975946	Reference L1HS	(GT)n	0	0	FALSE	FALSE
chr2	115487079	115488899	+	0.998155	0.153562	0.956131	0.971461	0.0134669	0.997927	0.999643	0.999038	0.999495	0.999997	0.983562	0.938675	0.999845	0.990298	0.997215	0.00330123	0.999826	0.0917583	0.248464	Reference L1HS	No	0	0	FALSE	FALSE
chr2	116437163	116437164	+	0	0	0	0	0	0	0	0	0	0	0	0	0	0	0	0	0.998204	0	0	No	AluSx	7357	7357	FALSE	FALSE
chr2	117909613	117910114	-	0.998603	0.910747	0.974612	0.975624	0.949923	0.982026	0.99729	0.999209	0.9436	0.997782	0.995349	0.99777	0.989619	0.958435	0.975178	0.999607	0.999538	0.986904	0.994534	Reference L1HS	L1P1	6	6	TRUE	FALSE
chr2	118895751	118895761	-	0.00765231	0	0	0.00068995	0.151447	0.0365137	0.406095	0.00430032	0.694563	0.804723	0.218958	0.0730906	0.0539782	0.0108519	0.063408	0.902602	0.0590798	0.152195	0.0173716	No	No	214	641771	TRUE	FALSE
chr2	123706518	123706525	+	0	0	0	0	0.000736838	0.964733	5.1e-06	0	0	0	0.00701278	0	0	1.91e-05	0.000645199	0.00882222	0.000698542	0	0.00125413	No	No	12583	12583	TRUE	FALSE
chr2	125752527	125753009	+	0.903571	0.0154249	0	0.202067	0.0124179	0.000231186	0.970324	0.99997	0.994056	0.99974	0.997446	0.993034	0.995315	0.995243	0.00312344	0.999833	0.996968	0.995461	0.996622	Reference L1HS	No	0	0	FALSE	FALSE
chr2	129682194	129685909	+	0.989708	0.0885787	0.399241	0	0.0106412	0.996724	0.00819982	0.532814	0.993166	0.96552	0.503725	0.6591	0.727104	0	0.993266	0.313257	0.999525	0	0.976985	Reference L1HS	L1MDa	0	175757	FALSE	FALSE
chr2	130094790	130095329	-	0.959334	0	0	0	0.0025844	0	0.999521	0.0406222	0.975805	0.491182	0.00276462	0.982303	0.000288398	0.00153647	0.998629	0.997096	0.00128296	0.970721	0.000605247	No	(AAAAT)n	11	11	FALSE	TRUE
chr2	131243581	131243589	+	0.976381	0.00129779	0.0102717	0.199769	0.017391	0.000313699	0.985019	0.68696	0.991925	0.990728	0.677598	0.988808	0.00423333	0.00391087	0.999182	0.998122	0.00275389	0.989017	0.00020423	No	No	66230	66230	FALSE	TRUE
chr2	133299870	133302977	+	0.994518	0	0	0	0	0.0443517	0	0.999081	0.944568	0	0.0252684	0	2.29e-05	0.975326	0.981115	0.000203827	0.000129063	0.00373186	0	Reference L1HS	(AATA)n	0	0	FALSE	FALSE
chr2	133916505	133916531	+	0.00012487	0	0	0	2.02e-05	1.03e-05	5.18e-06	2.89e-05	0	0.000146165	0	6.89e-07	3.65e-05	8.55e-06	0.000276059	0.948069	2.76e-05	0	0.00121565	No	(AAAT)n	5335	5335	TRUE	FALSE
chr2	136394706	136394709	+	0	0	0	0	0	0	0	0.000293475	0	0	0.982766	0	5.05e-05	0	0	0	0	0	0	No	No	4098	536716	FALSE	FALSE
chr2	136398524	136398548	-	0.951155	0	0.00337092	0	0.0110635	0	0	0.967798	0	0.836728	0.906155	0	0	0	0	5.92e-06	0	0	0	No	MLT1K	259	259	TRUE	FALSE
chr2	136398932	136398942	-	0	0	0	0	0	0	0	0	0.95095	0	0	0.497319	0.732152	0.136443	0.315238	0	0.0059495	0.986168	0	No	L1PA4	125	125	TRUE	FALSE
chr2	139027717	139028364	-	0.99951	0	0	0	0	0.00948767	0.00369325	0.00794596	0.996794	0	0.999259	0	0	0.510941	0.999776	0	0.0597789	0	0	Reference L1HS	No	33	33	FALSE	FALSE
chr2	142031330	142031543	-	0.998985	0.720274	0.938738	0.974777	0.999446	0.999748	0.999995	0.999208	0.998781	0.999905	0.996479	0.996774	0.997279	0.923885	0.822527	0.0053551	0.999979	0.978686	0.000967019	Reference L1HS	No	0	0	FALSE	FALSE
chr2	143547405	143547412	-	0.978035	0.0100725	0.0465713	0.390868	0.415064	0.00632662	0.0143373	0.997982	0.998286	0.999826	0.988082	0.149368	0.744363	0.993352	0.987268	0.999877	0.987046	0.00446302	0.999752	No	No	0	0	FALSE	FALSE
chr2	143860956	143867217	+	0.998694	0	0	0.12715	0.707443	0	0.999892	0.999901	0.991749	0.99999	0.999558	0	0.999885	0.999916	0.998478	0.999802	0.999899	0	0.998069	Reference L1HS	No	0	0	FALSE	FALSE
chr2	143930709	143930710	+	0	0	0.0177118	0	0	0	0	0	0	0.00440538	0	2.54e-06	0	3.09e-05	0.000940174	7.51e-07	0.908167	2.64e-07	3.42e-06	No	AluY	21990	62042	FALSE	FALSE
chr2	146263353	146263366	+	0.99816	0.516013	0.713529	0.951813	0.0199722	0.000800346	0.0495169	0.999523	0.999492	0.993984	0.995401	0.99522	0.99966	0.981434	0.998146	0.999281	0.999885	0.998153	0.892322	Non-Reference L1HS (hom)	No	0	0	FALSE	FALSE
chr2	149951268	149951375	+	0.00029135	0.0234978	0.00359681	0.00428259	0.753122	0.0294684	0.000242515	0.00119352	0.858307	0.988336	0.432122	0.765872	0.619759	0.00229263	0.561189	0.0947033	0.00497173	0.415305	0.00531315	No	L1PA2	103	288825	TRUE	FALSE
chr2	153003880	153004188	+	0	0	0	0	0	0	0	0.000235115	0	0	0	0.96989	0.000602261	0	0	0	0	0	0	No	(T)n	3560	80213	FALSE	FALSE
chr2	153007762	153013796	-	0	0	0	0.00433983	0.70271	0	0	0	0	0	0	0	0	0.915632	0.983337	0.0465597	0.000364248	0.996518	0.899921	Reference L1HS	No	0	0	FALSE	FALSE
chr2	155443827	155443848	-	0.00738894	0.033262	0.00800671	0.0140909	0.000147511	9.06e-06	4.75e-05	0.000400253	0.0705013	0	0.936399	0.00682193	0.773166	7.03e-06	0.248966	0.953199	3.79e-07	2.13e-05	0.987104	No	L1PA2	401	182932	TRUE	FALSE
chr2	155671305	155671337	+	0.998452	0.0306548	0	0.899705	0.0159838	0.00879069	0.88624	0.996391	0.999057	0.999399	0.997712	0.862272	0.728906	0.99864	0.996021	0.834508	0.000163115	0.00862005	0.00013095	Non-Reference L1HS (het)	AluSq	0	0	FALSE	FALSE
chr2	157741622	157741629	+	0	0	0	0	0	0	0	0	0	0	0	0	0	0	0	0.998925	0	0	0	No	AluSc	169319	169319	FALSE	FALSE
chr2	159316689	159316691	+	0	0	0	0	0	0	0	0	0	0	0	0	0	0	0	0	0.000521275	0	0.99643	No	AluY	24074	494195	FALSE	FALSE
chr2	169248623	169254662	+	0.997808	0.281755	0.0727703	0.569786	0.0235997	0.999407	0.999996	0.996983	0.999442	0.99833	0.00672655	0.999702	0.99959	0.997285	0.997709	0.998006	0.00549774	0.0744608	0.999414	Reference L1HS	No	0	0	FALSE	FALSE
chr2	173529108	173529295	+	0.281787	0.00269639	0.00585015	0	0.000322503	0.00165811	9.85e-05	0.999795	0.995088	0.000545673	0.999262	0	0.0302645	0	0.0080962	0.000236082	0	0	1.06e-05	No	L1PA3	140129	140129	TRUE	FALSE
chr2	174272068	174272644	+	0.378239	0	0.0136042	0.00653034	0	0.00881372	0.000279717	0.97098	0.109132	0.00701871	0.963761	0.00249849	0.482727	9.01e-05	0.000236887	0	0	0	0.000104244	No	L1PA2	127257	168973	TRUE	FALSE
chr2	175481946	175487994	-	0.999594	0.46202	0.695492	0.948863	0.271579	0.999477	0.992996	0.999964	0.999395	0.996395	0.996153	0	0.998581	0.999508	0.993491	0.99882	0.998871	0.0150155	0.975098	Reference L1HS	No	0	0	FALSE	FALSE
chr2	177973073	177979096	+	0.999157	0.720223	0.892868	0.962645	0.999833	0.995314	0.929014	0.999852	0.999478	0.99755	0.992597	0.938703	0.996022	0.790702	0.975174	0.998029	0.995908	0.971196	0.986747	Reference L1HS	No	0	0	FALSE	FALSE
chr2	180135812	180135829	+	0.417772	0	0.018773	0.0006358	0	0	0.999951	0.07622	0.219971	0.472699	0	0	0.131488	0.995541	0.995289	0.999927	0.00121748	0	0.983973	Non-Reference L1HS (het)	No	0	0	FALSE	FALSE
chr2	193212420	193212421	-	0.000230835	0	0	0	0	0	0	0	0	0.00812805	0	0.440969	0	0	0.995554	0.000926998	0	0	0	No	No	0	0	FALSE	FALSE
chr2	195230106	195230107	+	5.05e-05	0	0	0	0	0	0	0.000871376	0.000103444	0	0	0.987127	1.86e-05	3.4e-05	0.000267244	0	0	0.000119632	0.000778701	No	L1PA3	42803	42803	TRUE	FALSE
chr2	196905587	196911642	+	0.997819	0.280145	0.844512	0.965199	0.654973	0.0659957	0.999983	0.992453	0.992039	0.997236	0.993669	0.996911	0.992474	0.992625	0.999136	0.998945	0.999713	0.998483	0.993386	Reference L1HS	No	0	0	FALSE	FALSE
chr2	197062486	197068418	+	0.998695	0.445864	0.0503254	0.474372	0.0296257	0.988677	0.0208093	0.998831	0.999759	0.999807	0.991078	0.963516	0.995834	0.935855	0.995776	0.999179	0.994029	0.99628	0.991655	Reference L1HS	(A)n	0	0	FALSE	FALSE
chr2	204766990	204770540	-	0.994114	0.229841	0.00443302	0.291148	0.949939	0.0117145	0.0136545	0.997631	0.997694	0.996726	0.988166	0.938596	0.994195	0.958476	0.998758	0.999964	0.732557	0.00872355	0.997204	Reference L1HS	(TTTTCT)n	0	0	FALSE	FALSE
chr2	211842455	211842473	+	0.691162	0.0179498	0.223525	0.144185	0.00760215	0.764781	0.987229	0.0220272	0.997381	0.999997	0.992392	0	0.999744	0.00033614	0.998875	0.999992	0.999446	0	0.993869	Non-Reference L1HS (het)	No	0	0	FALSE	FALSE
chr2	212702642	212702647	+	9.03e-05	0	0	0	0.215321	0.00949063	0.993636	0	0	6.5e-05	0	0	0	0	0	0	0.000573756	0	0	No	No	52	52	FALSE	FALSE
chr2	213567162	213573262	-	0.998549	0.837234	0.827843	0.946486	0.184513	0.0639191	0.566607	0.996317	0.999199	0.997647	0.995738	0.993916	0.998826	0.997754	0.0312293	0.999987	0.999514	0.481921	0.999692	Reference L1HS	(T)n	0	0	FALSE	FALSE
chr2	217311223	217311791	+	0.988124	0.400266	0.891829	0.968892	0.981577	0.998894	0.999795	0.986756	0.99285	0.976304	0.994821	0.989336	0.985124	0.99889	0.999628	0.999278	0.99863	0.99349	0.999933	Reference L1HS	No	0	0	FALSE	FALSE
chr2	228757829	228758202	+	0	0	0.0408533	0	0.00703891	0	0	0.936666	0.83227	0.154395	0.986981	0	0.0574313	0.0974136	6.05e-05	0	0	0	0	No	L1PA2	683079	683079	TRUE	FALSE
chr2	232148704	232148777	-	0.988095	0	0	0.0546789	0	0	0	0.992853	0.99861	0.999421	0.991419	0.985088	0.976717	0.981482	0.999635	0.998339	0.99388	0.971209	0.999425	No	(T)n	35	493	FALSE	FALSE
chr2	234163218	234163223	-	0	0	0	0	0	0	0	0	0	0	0	0	0	0.000551445	0	0	0	0	0.999999	No	(GT)n	281927	281927	FALSE	FALSE
chr2	234611148	234611167	+	0.999242	0.242458	0.224311	0.954528	0.00954408	0.836191	0.996318	0.999668	0.999316	0.999655	0.939763	0.484875	0.999117	0.838031	0.90393	0.00187896	0.999085	0.641374	0.983588	Non-Reference L1HS (hom)	L1MC3	0	0	FALSE	FALSE
chr2	234613369	234613375	-	0	0	0	0	0	0	0	0.000464617	0	0	0	0	0	0	0	0	0.999564	0	0	No	L1ME3C	2169	491336	FALSE	FALSE
chr2	238717556	238718753	-	0.00273955	0.0042603	0.0246608	0.0596105	0.98399	0.999007	0.998229	0.541407	0.95458	0.963669	0.958131	0.2169	0.0105242	0.981173	0.996643	0.010175	0.83554	0.00961104	0.000197276	Reference L1HS	L1P1	0	0	FALSE	FALSE
chr2	238719295	238719296	-	0	0	0	0	0	0	0	0	0	0	0	0	0	0	0	0	0.977042	0	0	No	AluJr4	1676	1676	FALSE	FALSE
chr2	238980474	238980865	-	0.999182	0	0.422921	0.915164	0	0.00120467	0	0.978318	0.996397	0.999947	0.996744	0.0314646	2.36e-05	0.000892063	9e-05	0.999296	0	0.00968137	0	Reference L1HS	(T)n	0	0	FALSE	FALSE
chr2	239869069	239869076	+	0	0	0	0	0	0	0	0	0	0	0	0	0	0	0	0.987827	0	0	0	No	(AC)n	209638	1586933	FALSE	FALSE
chr20	458325	458331	-	0	0	0	0	0	0	0	0	0	0	0	0	0	0.999329	0	0	0	0	0	No	AluJb	792084	792084	FALSE	FALSE
chr20	1277469	1277478	-	0	0	0	0	0	0	0	0	2.7e-05	0.0199964	0	0	0	0	0	0	0.928954	0	0	No	No	27043	27043	FALSE	FALSE
chr20	2352174	2352175	+	8.75e-05	0	0	0	0	0	0	0.00129592	0.0769607	0	0.00096279	0	0.999572	0	0	0	0	0	0	No	AluYc	1101748	3029246	FALSE	FALSE
chr20	7116141	7122199	-	0.998745	0.794686	0.929666	0.97005	0.998803	0.999781	0.027572	0.975261	0.990338	0.99672	0.986247	0.981243	0.385517	0.987397	0.903724	0.911828	0.986901	0.969618	0.189614	Reference L1HS	(T)n	0	0	FALSE	FALSE
chr20	12801012	12807044	-	0.99872	0.752042	0.978122	0.981853	0.992503	0.998411	0.998686	0.999744	0.998336	0.997321	0.999444	0.9936	0.999945	0.997126	0.995979	0.998509	0.999983	0.996262	0.999734	Reference L1HS	No	0	0	FALSE	FALSE
chr20	19087853	19087874	-	0.0600423	0.0310687	0.00432582	0.0178181	0.88448	0.040523	0.999971	0.995543	0.976144	0.676944	0.997251	0	0.994524	0.842698	0.996342	0.999736	0.999985	0.335231	0.996738	No	L1PA2	124	61948	TRUE	FALSE
chr20	23426108	23432228	+	0.997628	0	0.0216741	0.0290063	0.00921258	0.988045	0.995558	0.998377	0.990827	0.999941	0.994409	0.992313	0.999258	0.998983	0.999699	0.999841	0.99999	0.998175	0.995996	Reference L1HS	A-rich	0	0	FALSE	FALSE
chr20	26744668	26744674	-	4.51e-05	0	0	0	0.00942377	0	0.999951	0	0	0	0	0	0	0	0	0	0	0	0.137686	No	ALR/Alpha	410368	410368	FALSE	FALSE
chr20	26767438	26767439	-	5.61e-05	0	0	0	0	0	0.998976	0	0	0	0	0	0	0	0	0	0	0	0.0592035	No	ALR/Alpha	433138	433138	FALSE	FALSE
chr20	26918705	26918711	-	5.32e-05	0	0	0	0.00670421	0	0.998733	0	0	0	0	0	0	0	0	0	0	0	0.770096	No	ALR/Alpha	584405	584405	FALSE	FALSE
chr20	27538038	27538039	-	7.4e-05	0	0	0	0	0	0.992853	0	0	0	0	0	0	0	0	0	0	0	0.00123809	No	ALR/Alpha	1203738	1203738	FALSE	FALSE
chr20	27901290	27901295	-	0	0	0	0	0	0	0.994777	0	0	0	0	0	0	0	0	0	0	0	0.00233169	No	ALR/Alpha	1058074	1566990	FALSE	FALSE
chr20	28024334	28024341	-	8.32e-05	0	0	0	0	0	0.997058	0	0	0	0	0	0	0	0	0	0	0	0.000279703	No	ALR/Alpha	935028	1690034	FALSE	FALSE
chr20	28068007	28068013	-	0.00224624	0	0	0	0.129556	0	0.980172	0	0	0	0	0	0	0	0	0	0.000845566	0	0.490205	No	ALR/Alpha	891356	1733707	FALSE	FALSE
chr20	28495873	28495882	+	0	0	0	0	0.939179	0.121499	0.704609	0	0	0.000224032	0.000124211	0.000120821	1e-07	0	0	0.0030896	0	0.000340145	0	No	ALR/Alpha	463487	1860879	FALSE	FALSE
chr20	28497136	28497238	+	0.238197	0	0	0	0	0	0	5.42e-05	2.03e-06	0.00125814	0.000319993	0.95589	1.12e-05	3.78e-05	0	0	0.0238713	0	0.724616	No	ALR/Alpha	462131	1859523	FALSE	FALSE
chr20	28625485	28626003	-	0.998767	0.763959	0.945441	0.968172	0.966008	0.0869602	0.98843	0.990817	0.983118	0.996901	0.980677	0.969215	0.991963	0.992238	0.999827	0.88988	0.924619	0.994828	0.967199	Reference L1HS	No	333366	1563162	FALSE	TRUE
chr20	28888774	28888783	+	0.965554	0.496524	0.732527	0.643343	0.778368	0.946933	0.966664	0.996719	0.987272	0.999887	0.992452	0.924733	0.985219	0.470436	0.993244	0.028035	1.22e-07	6.95e-05	0.992559	No	ALR/Alpha	70586	1467978	FALSE	FALSE
chr20	30659177	30659178	+	0	0	0	0	0.00513674	0.0113208	0.00307424	0.000185323	0.000102128	0	0	0	0.10378	0.000103617	0.000156641	0.000600239	0.000414148	0	0.975174	No	L1PA3	255261	255293	TRUE	TRUE
chr20	43323461	43323470	-	0.996695	0.0524901	0.0799981	0.686385	0.990651	0.00117791	0.00159338	0.765656	0.99875	5.31e-05	0.992781	0.980439	0.993312	0.000364933	0.99814	0.00317652	0.993798	0.972293	0.999458	Non-Reference L1HS (het)	MIRb	0	0	FALSE	FALSE
chr20	53163360	53163597	-	0.998792	0.880432	0.966131	0.971475	0.982083	0.964813	0.983028	0.998692	0.999557	0.997136	0.99782	0.938624	0.994708	0.967677	0.998385	0.996695	0.996985	0.982131	0.999729	Reference L1HS	(T)n	0	0	FALSE	FALSE
chr20	54812458	54812540	+	0.000140763	0	0	0	0	0	0	0.00631988	3.35e-06	0.986527	0.645576	0	0.000367009	0.00364637	0.000675917	0.00387492	3.23e-05	0	0.00022975	No	L1PA3	62971	104062	TRUE	FALSE
chr20	55859462	55865558	+	0.999518	0.189264	0.645896	0.858295	0.0464418	0.995481	0.00634257	0.967971	0.988037	0.998374	0.993074	0.979112	0.986349	0.947431	0.999768	0.999816	0.290375	0.973199	0.996404	Non-Reference L1HS (het)	MLT1D	0	0	FALSE	FALSE
chr21	8607000	8607016	+	0.997871	0	0	0	0.00753206	0	0	0.999685	0.999637	0.99995	0.998258	0.973206	0.0262344	0.997653	0.996282	0.999865	3.04e-06	0.00253609	0.000379902	Non-Reference L1HS (het)	No	164848	164848	FALSE	TRUE
chr21	8666735	8666745	+	0.97627	0	0	0.262354	0.998272	0.659421	0.412761	0.999552	0.989154	0.60909	0.00157897	0.778709	6.86e-05	0.109868	0.464096	0	0.999998	0	0	No	L1MA5	105119	105119	FALSE	TRUE
chr21	8676590	8676599	-	0.99088	0.0895318	0.0578194	0.012591	0.00783644	0.261658	0.971852	0.989582	0.995075	0.991282	0.974257	0.928093	0.095427	0.993558	0.998464	0.999855	0.000379931	0.0129497	0.000183663	No	L1ME4a	95265	1723766	FALSE	TRUE
chr21	8828941	8828950	+	0.620652	0	0	0	0	0	0	0	3.9e-06	0.0196387	0.977984	0	0	0	0	0	0	3.89e-05	0	No	AluJr	57077	57077	FALSE	TRUE
chr21	8829426	8829431	-	0	0	0	0	0	0	0	0.956853	0	0	0	0	2.6e-06	0	0	0	0	0	0	No	AluSx4	57562	1570934	FALSE	TRUE
chr21	9250993	9251001	-	0.98457	0	0	0	0	0.958241	0	0.980562	0.993463	0.993845	0.998302	0	0	0	0.682182	0.000382506	4.92e-07	0	0	No	No	479129	1149364	FALSE	TRUE
chr21	9616906	9618152	-	0.996649	0.620724	0.797371	0.928225	0.950635	0.99534	0.994713	0.935791	0.988347	0.992648	0.983922	0.995796	0.989354	0.948307	0.963551	0.999803	0.998783	0.945449	0.958275	No	No	754697	782213	FALSE	TRUE
chr21	13030120	13030124	+	0.000713429	0	0.037739	0.0920403	0.0107399	0	0.00573669	0.95149	0.985974	0	0.949054	0.267867	0.332566	0.850788	0.789591	0	0.000226444	0	0	No	LTR37-int	12237	772578	FALSE	TRUE
chr21	16544379	16544918	-	0.997944	0.528326	0.908759	0.963813	0.0165475	0.975626	0.0337901	0.996825	0.998655	0.999844	0.98658	0.93858	0.996876	0.996178	0.998354	0.998749	0.999968	0.00306343	0.999994	Reference L1HS	No	0	0	FALSE	FALSE
chr21	18144991	18144998	-	0.998777	0.457348	0.881724	0.927076	0.975051	0.324614	0.994669	0.99847	0.998455	0.99999	0.993892	0.988417	0.999828	0.999574	0.97677	0.545861	0.999997	0.817887	0.878762	Non-Reference L1HS (het)	No	0	0	FALSE	FALSE
chr21	22752361	22752835	+	0.991961	0.0257275	0.0198692	0.477786	0.898252	0.997948	0.00843033	0.00785932	0.955692	0.999793	0.793198	0.00520277	0.992453	0.000848067	0	0	7.67e-05	0	0.00244844	Reference L1HS	No	0	0	FALSE	FALSE
chr21	25449117	25449122	+	0	0	0	0	0	0	0	0	0	0.99375	0	0	0	0	0	0	0	0	0	No	AluJb	3905	3905	FALSE	FALSE
chr21	25451628	25451638	-	0	0	0.0493182	0	0.00888301	0	0.00600617	0.9748	0.0568847	0	0.986394	0.000529923	0	0.981003	0.000193908	2.56e-05	0.00213124	0.00809143	0.000270607	No	MLT1A	1389	646030	FALSE	FALSE
chr21	25452834	25453084	+	0.998408	0.733267	0.977349	0.964713	0.33846	0.856529	0.986296	0.996756	0.998868	0.996791	0.997251	0.971438	0.999811	0.985646	0.999256	0.999409	0.999997	0.994452	0.999996	Reference L1HS	No	0	0	FALSE	FALSE
chr21	26545588	26545594	-	0	0	0	0	0	0	0	0	0	0	0	0	0	0	0	0	0	0	0.999869	No	AluY	71120	71120	FALSE	FALSE
chr21	27696851	27696868	+	0.997762	0.0365177	0.0503003	0.698	0.0120063	0.00153583	0.0079308	0.974777	0.994765	0.99977	0.980653	0.852088	0.000317764	0.929066	0.994166	0.99996	0.876009	0.0051273	0.000329185	Non-Reference L1HS (het)	L2a	0	29359	FALSE	FALSE
chr21	29619124	29619128	+	0	0	0	0	0	0	0	0	0	0	0	0	0	0.000991062	0	0	0	0	0.975766	No	AluY	80313	80313	FALSE	FALSE
chr21	30841865	30841867	+	0.000151856	0	0	0	0	0.998209	0.0275441	0	0.000101004	0.000144306	0	0.00129025	5.23e-07	0	0	0.000246681	0	1.16e-06	0	No	A-rich	69	69	FALSE	FALSE
chr21	40181176	40181177	-	0	0	0	0	0	0	0	0	0	0	0	0	0	0.983102	0	0	0	0	0	No	No	550556	550556	FALSE	FALSE
chr22	10583999	10584005	+	0.997826	0	0	0.276279	0	0.000695343	0	0.999878	0.999471	0.999946	0.999089	0.993181	6.49e-06	0.99763	0.996303	0.99992	0.992708	0	0.00105037	No	No	5803072	6181417	FALSE	TRUE
chr22	10643863	10643873	+	0.973458	0	0.0143541	0	0.992078	0.545905	0.00429165	0.999686	0.96537	0	0	0.94865	0	0.251711	0	0	0.999685	0	0	No	L1MA5	5743204	6121549	FALSE	TRUE
chr22	10644697	10644705	-	0	0	0	0	0	0	0	0	0	0	0	0	0	0	0.954002	0	0	0	0	No	AluSx	5742372	5742372	FALSE	TRUE
chr22	10653720	10653729	-	0.978464	0	0.0323561	0.0138584	0.00632809	0.233692	0.773168	0.989679	0.9955	0.991676	0.973288	0.924453	0.0948737	0.998662	0.996012	0.999842	0.000154528	0.00177667	2.46e-06	No	L1ME4a	5733348	5733348	FALSE	TRUE
chr22	11720228	11720555	+	0.933151	0	0	0	0.0080377	0	0	0	2.42e-06	0.430227	0.979661	7.84e-06	0	0	0.000490441	0.807994	0	0.000239118	0	No	FLAM_C	4666522	5044867	FALSE	TRUE
chr22	11721030	11721036	-	0	0	0	0	0	0	0	0.989868	0	0	0	0	0	0	0	0	0	0	0	No	AluSx4	4666041	4666041	FALSE	TRUE
chr22	11838138	11838148	+	0.0330387	0.0502102	0.00918047	0.123612	0.272497	0.0114449	0.415972	0.999229	0.857056	0.989452	0.953531	0.93665	2.46e-07	0.429621	1.33e-05	0.984596	0.000334508	0.08517	3.92e-05	No	No	4548929	4927274	FALSE	TRUE
chr22	12154199	12154209	-	0.989855	0.0264616	0.459264	0.861771	0.894588	0.429753	0.682076	0.996072	0.992403	0.992979	0.986208	0.0172294	0.247301	0.993591	0.0298132	0.996843	0.56192	0.794117	1e-05	No	No	4232868	4232868	FALSE	TRUE
chr22	15213990	15214271	-	0.99963	0	0	0	0	0	0	0	0	0.0599995	0	0	0	0	0	0	0	0	0.983443	No	AluSg4	1172806	1172806	FALSE	TRUE
chr22	15214619	15220667	-	0	0	0	0	0	0	0.862498	0	0.0078333	0	0	0	0	0.842998	0.996846	0.992728	0.999201	0.994531	0	Reference L1HS	No	1166410	1166410	FALSE	TRUE
chr22	16872629	16872633	-	0.000800478	0	0	0	0	0	0.00149941	0.448194	0.00698365	0.952728	0.190686	0.0478019	0	0	0.00246427	0.495287	0	0	0	No	L1ME4a	71388	107457	FALSE	TRUE
chr22	20873965	20873966	+	0	0	0	0	0	0	0	0	0	0	0	0	0	0	0	0.000348803	0	0.945732	0	No	AluSz	454956	978269	FALSE	FALSE
chr22	22283097	22283105	-	0.00585445	0	0.0391057	0.0610138	0.767625	0.234226	0.352294	0	0	0.989953	0.0962667	0.998577	0	0.152611	0.991696	0.000961429	0.105272	0.000953839	0	No	L1MA5	78110	151098	FALSE	TRUE
chr22	27092930	27093352	+	0	0.0225078	0.0046851	0.411305	0.00386546	0	0.00794792	0	6.35e-07	1.01e-05	0	0	0	0.135564	0.000317726	0.930689	0.875733	0.974229	0.0670978	No	(AC)n	127835	127835	FALSE	FALSE
chr22	28663283	28669321	+	0.998851	0	0.0460394	0	0.286292	0.999672	0.998407	0.991748	0.999542	0.999997	0.989107	0.987619	0.996498	0.981284	0.999727	0.998296	0.999987	0.995523	0.990387	Reference L1HS	No	0	0	FALSE	FALSE
chr22	28718731	28718741	+	0	0	0	0	0	0	0	0	0	0	0	0	0	0.999914	0	0	0	0	0	No	AluJb	49326	49432	FALSE	FALSE
chr22	33796785	33796792	-	0	0	0	0	0	0	0	0.000400478	0	0	0	0	0	0	0	0.996861	0	0	0	No	AluSz	255640	327872	FALSE	FALSE
chr22	43928720	43928727	-	0.998328	0.701857	0.161524	0.938204	0.00962151	0	0.973015	0.00844819	0.999506	0.994974	0.993103	0.997695	0.999741	0.000306262	1.37e-05	0.999983	0.000610084	0	0.000641403	Non-Reference L1HS (het)	No	0	0	FALSE	FALSE
chr22	47313724	47313758	-	0	0	0	0	0	0	0	0.000322754	0	0	0	0	0	0.988292	0	0.000770484	0	0	0	No	(T)n	312250	312250	FALSE	FALSE
chr22	48985718	48991792	-	0	0.0094006	0.0194558	0	0	0.000422457	6.25e-05	0	0	0.947422	0	0	0	0.00252938	0.0555543	3.54e-06	0.000791756	0	0	No	(T)n	31546	998962	FALSE	FALSE
chr3	614761	614767	-	0.997981	0.0113538	0.0833535	0.716157	0.017912	0.0117413	0.0302	0.999704	0.999045	0.999686	0.996896	0.951297	0.949189	0.995573	0.981328	0.999612	0.99994	0.960089	2.87e-05	No	No	0	0	FALSE	TRUE
chr3	2006905	2008513	+	0.99889	0.846573	0.977071	0.973086	0.999342	0.987426	0.999905	0.996539	0.98846	0.997745	0.99689	0.998203	0.994909	0.99731	0.996652	0.999601	0.995783	0.99954	0.999971	Reference L1HS	No	0	0	FALSE	FALSE
chr3	3132696	3132699	+	0.0219833	0	0	0	0	0	0	0	0.0337268	0.990082	0	0	0.000153423	0	0.000778573	9.5e-05	0	0	0	No	GA-rich	55	55	FALSE	FALSE
chr3	3963076	3969116	+	0.99538	0.561749	0.933698	0.939251	0.999072	0.726739	0.999994	0.998412	0.997787	0.995748	0.9845	0.996829	0.988836	0.984726	0.997308	0.999936	0.999931	0.998394	0.997736	Reference L1HS	No	0	0	FALSE	FALSE
chr3	4039203	4039663	-	0.998486	0.760403	0.948171	0.97107	0.998871	0.913041	0.983066	0.989127	0.988463	0.993386	0.988394	0.938612	0.988126	0.987711	0.985245	0.999934	0.999648	0.997114	0.999875	Reference L1HS	No	0	0	FALSE	FALSE
chr3	4922592	4922594	+	8.82e-05	0	0.0292866	0	0.992114	0	0.000804028	0.00010004	0	0	0	0	0	0	0	0	0	0.000996145	0.000601883	No	No	23	23	FALSE	FALSE
chr3	11805019	11805025	-	0	0	0	0	0	0	0	0	0	0	0	0	0	0	0.996149	0	0.000224058	0	0.000499792	No	AluSx3	763785	1922279	FALSE	FALSE
chr3	18930464	18930486	-	0.0163833	0	0	0	0.000674251	0.00491196	0.000282435	0.999944	0.00282156	0.00153607	0.678267	0	0.0022795	0.842288	0.000170716	0.000190283	3.53e-06	0.00213947	0.00191915	No	MSTB	79	200600	TRUE	FALSE
chr3	18980265	18980274	-	9.83e-05	0	0	0	0	0	0	0.000513466	0.921865	9.59e-05	0.58425	0	0.0015418	0.00113881	1.41e-05	0	0.00121255	0	0	No	L1PA3	49880	150812	TRUE	FALSE
chr3	20707407	20707417	-	0.866807	0.00748211	0	0	0.00564626	0.000218251	0	0.000354814	0.974082	0.9914	0.465913	0.00257415	1.09e-05	0.000256701	0.000637457	0.999778	0.984325	0	0	No	L1ME1	0	0	FALSE	FALSE
chr3	24946264	24946385	-	0.99279	0.0671884	0.258885	0.384573	0.996116	0.00173913	0.121568	0.998445	0.999537	0	0.97397	0.000763817	0.999313	0.9954	0.999774	0.00150204	0.994703	0.000657107	0.999908	Non-Reference L1HS (het)	AluY	0	0	FALSE	FALSE
chr3	25699455	25699457	-	0.00170197	0	0	0	0	0	0.958747	0.00102264	9.48e-05	0.973307	0.924953	0	1.96e-05	0	0	0	0	0	0	No	No	0	0	FALSE	FALSE
chr3	26384649	26384752	-	0.0127945	0.0303229	0.00799023	0.0150211	0.000509098	0	0.504485	0.00179489	0.964426	0.314641	0.515095	0.97706	0.0351886	0.181138	0.77343	0.959405	0.00299214	0.931565	0.951931	No	(T)n	0	13245	TRUE	FALSE
chr3	26398012	26404045	-	0.990223	0.646797	0.765039	0.754287	0.947102	0.99297	0.99872	0.99999	0.999474	0.999716	0.993879	0.975727	0.99988	0.993734	0.9998	0.998131	0.999236	0.204259	0.99954	Reference L1HS	No	0	0	FALSE	FALSE
chr3	27092902	27093728	+	0.999527	0	0.160357	0.831682	0.8364	0.99738	0.0046478	0.996175	0.996685	0.00268059	0.983197	0.00321383	0.999269	0.980176	0.975138	0.00382515	0.999942	0.00547237	0.6215	Reference L1HS	(A)n	0	0	FALSE	FALSE
chr3	28493083	28493146	-	0.00100338	0	0	0	0.0811658	0.00424014	0.959608	3e-05	0.000519976	0.0478688	0.0022508	0.00387699	0.0109726	0.00267577	0.000925936	0.000170183	7.85e-07	6.05e-05	0.000791393	No	(T)n	272580	272580	TRUE	FALSE
chr3	33511009	33511051	-	0	0	0	0	0	0	0	0.00397116	0.99837	0.642116	0.982523	0.999496	0.00378267	0	0.000281813	0	0	0	0	No	AluJo	1471	644015	FALSE	FALSE
chr3	33511666	33512576	+	0.939833	0.0554836	0.0214582	0.0223475	0.0155258	0.000699605	0.999933	0.214149	0.992292	0.999917	0.963169	0.964007	0.990468	0.0020407	0	0.999945	0.999483	0.982438	0.976646	Reference L1HS	No	0	0	FALSE	FALSE
chr3	33513529	33513533	+	0	0	0	0	0	0	0	0	0	0	0	0	0	0	0.998102	0	0	0	0	No	AluSz	949	949	FALSE	FALSE
chr3	34652753	34654025	-	0.99607	0.0388252	0.0627881	0.855058	0.0157573	0	0.00691646	0.99963	0.999828	0.0278395	0.997141	0.956229	0.999864	0.997217	0.999484	0.00326903	0.00483326	0.010405	0.00128898	Reference L1HS	(AT)n	0	0	FALSE	FALSE
chr3	38584565	38584592	+	0.99892	0.215173	0.18211	0.907104	0.0184906	0.996534	0.00569066	0.999326	0.999333	0.999913	0.996575	0.00386723	0.988685	0.987458	0.999642	0.998205	0.620009	0.142375	0.995966	Non-Reference L1HS (het)	(AATG)n	0	0	FALSE	FALSE
chr3	40039734	40039740	-	0	0	0	0	0	0	0.000562662	0.0059562	0	0	0.0409046	0.988887	0.998842	0	0.00114605	0	0	0	0	No	No	1201	778302	FALSE	FALSE
chr3	40040197	40041028	+	0.988081	0.506422	0.732105	0.913597	0.996121	0.978357	0.991739	0.990643	0.98847	0.988732	0.988362	0.938638	0.993304	0.98773	0.997743	0.998951	0.51802	0.982163	0.999779	Reference L1HS	No	0	0	FALSE	FALSE
chr3	40274473	40274482	+	1.02e-06	0	0	0	0.578434	0.986219	6.6e-05	1.31e-05	0.00015467	0.0115611	0.137678	0.0530586	0.0318825	0.00457915	5.99e-05	0.000238213	6.56e-05	0.177788	7.2e-07	No	L1PA5	124998	233530	FALSE	FALSE
chr3	41777857	41780004	+	0.999291	0.0108585	0	0.685786	0.916351	0.997305	0.961786	0.288583	0.986385	0	0.9994	0	0.999405	0.996392	0.987391	0.999975	0	0.00603918	0.985684	Reference L1HS	No	0	0	FALSE	FALSE
chr3	41782168	41782172	-	0	0	0	0	0	0	0	0	0	0.999546	0	0	0	0	0	0	0.998711	0	0	No	L1MEd	2183	345418	FALSE	FALSE
chr3	46783100	46789138	-	0.959767	0.713692	0.938487	0.629181	0.999528	0.999783	0.975992	0.993758	0.996678	0.992419	0.990626	0.995786	0.990171	0.990936	0.997294	0.693302	0.757989	0.998477	0.996547	Reference L1HS	No	0	0	FALSE	FALSE
chr3	53367110	53367118	+	0	0	0	0	0	0	0	0.0334997	2.4e-06	0.072365	0.968318	0	0.000390968	0	0	0	0	0	0	No	L1PA2	650775	650775	TRUE	FALSE
chr3	54394320	54394323	-	9.09e-05	0	0	0	0.00769515	0	0.995931	0	0.000146766	0	0	0	0	0.000868643	0	0	0	0	0	No	No	55	55	FALSE	FALSE
chr3	55754540	55754541	+	0.000284174	0	0	0	0	0	0	0.000292079	0.0110686	0.904068	0.00195329	0	0.000308873	0	0	0.000634747	0	0	0.000840871	No	No	0	0	FALSE	FALSE
chr3	59867160	59867178	+	0.970632	0.170192	0.0802208	0	0.999442	0.998485	0.00600104	0.996969	0.997371	0	0.990239	0	0	0.988924	0.990136	0.00229846	0.99849	0.00413375	0.00158502	Non-Reference L1HS (het)	No	0	0	FALSE	FALSE
chr3	63155838	63155888	+	0.000346036	0	0	0.000752248	3.35e-05	5.82e-06	0	9.32e-06	0.419028	0.464605	0.232818	0.521527	0.0738625	0.00148369	0.0902555	0.993963	0	0.000122842	0.000318831	No	L1PA2	43	164425	TRUE	FALSE
chr3	63211703	63211710	-	0.000198895	0	0	0	0.000143655	2.31e-06	3.01e-06	0	0.0189747	0.775471	6.56e-05	0.0014375	0.929911	8.41e-06	0.0191057	2.49e-06	2.98e-05	0.000752137	0.000158441	No	L1PA2	239	50506	TRUE	FALSE
chr3	63213525	63213528	+	0	0	0	0	0	0	0	0.0345115	0	0	0.917502	0	0	0	0	0	0	0	0	No	L1PA2	2061	222112	TRUE	FALSE
chr3	67280593	67280601	+	0.0132181	0	0	0	0	0	0.00490818	0.999047	0.85058	2.12e-05	0.000410574	0	0	0.032121	0.000109712	0	0.000292717	0	0	No	L1PA5	165701	165701	FALSE	FALSE
chr3	67814295	67814307	-	0.00918623	0.0307817	0.00555532	0.0127781	0.0026443	0.00130803	0.103404	0.000641833	0.0013507	0.00575742	0.00708772	0.798662	0.960031	0.0406536	0.0175297	0.134534	0.000108548	1.27e-05	2.98e-06	No	L1PA2	129591	745990	TRUE	FALSE
chr3	75642337	75642338	-	0.988102	0	0	0	0	0	0	0.859023	0.93144	0	0.237113	0	0.282022	8.63e-06	0.000531	0.000145307	5.66e-05	0	0	No	No	350	350	FALSE	TRUE
chr3	78795986	78796402	+	0.993488	0	0	0	0.0153462	0	0	0.999967	0.948608	0	0.625336	0	0.264093	0.31161	0.972116	0.000403093	0.998559	0	0.000344799	No	MIR	163374	163374	FALSE	TRUE
chr3	79135048	79135053	+	0	0.00123377	0	0	0.0475302	0.986983	0.0184339	0.000764528	0.0001405	0	0	0	0	0	0.000393992	0	0	0	0	No	No	25	56	FALSE	FALSE
chr3	80876154	80877455	-	0.863319	0	0	0	0	0	0.00519874	0.628649	0.947495	0.921942	0.0508951	0.00144851	0.001303	0.0105542	0.000774951	0.000449451	0.000461213	0	0.000855631	Reference L1HS	No	0	0	FALSE	FALSE
chr3	81051357	81051395	-	8.5e-07	0	0	0	0.023519	0.000536766	0.00091902	0.0016952	0.0042818	0.283882	0.00335929	0.0876499	0.0267252	0.00227005	0.402824	0.930191	0.000111537	0.0366004	0.120095	No	(T)n	168353	175134	TRUE	FALSE
chr3	81720740	81721264	+	0.999116	0.0957642	0	0.883482	0.999235	0	0.997686	0.999934	0.997875	0.996289	0.996102	0.991655	0.984977	0.999905	0.997955	0.999714	0.999845	0.965329	0.998634	Reference L1HS	(AATA)n	0	0	FALSE	FALSE
chr3	81941850	81941859	-	0.998815	0.137672	0.397225	0.894637	0.987095	0.999486	0.999613	0.999917	0.998633	0.999987	0.989817	0.976669	0.998361	0.942224	0.998881	0.00309357	0.999644	0.987378	0.998103	No	L1MA9	0	0	FALSE	FALSE
chr3	84384231	84384245	+	0.978939	0	0.0346622	0.0363987	0.00920145	0	0.999809	0.99313	0.998282	0.999929	0.965773	0.002037	0.641945	0.00115857	0.989535	0.0068127	0.000428356	0.00254082	0	Non-Reference L1HS (het)	No	0	0	FALSE	FALSE
chr3	84544132	84544141	-	0.997691	0.366373	0.626003	0.894179	0.996687	0.998136	0.00792944	0.993355	0.999327	0.999589	0.993498	0.183415	0.998983	0.999464	0.991775	0.999981	0.000369519	0.00459548	4.68e-05	No	L1PA16	0	0	FALSE	FALSE
chr3	85527393	85527422	+	0.994192	0.252254	0.00948998	0.607839	0.96644	0.956266	0.0072023	0.967879	0.999752	0	0.997875	0	0.999023	0.968853	0.997344	0.000320235	0.289485	0.00910646	0.853085	Non-Reference L1HS (het)	AluJr	0	0	FALSE	FALSE
chr3	88973195	88973197	-	0.0138801	0	0	0	0	0	0	0.965249	0.560356	0.000751329	0.995322	0	0	8.05e-05	0.00106808	0	0	0	0	No	No	0	0	FALSE	FALSE
chr3	89460820	89466856	-	0.999849	0.0545274	0	0	0	0	0	0	0.999471	0	0	0	0.0851375	0	0.995355	0.000882657	0	0	0	Reference L1HS	No	0	0	FALSE	FALSE
chr3	90334081	90340109	+	0.996578	0.798619	0.946916	0.973164	0.00550007	0.988473	0.982838	0.999666	0.999566	0.994806	0.977784	0.0039956	0.999881	0.977057	0.998058	0.999905	0.999832	0.0169171	0.985793	Reference L1HS	No	0	0	FALSE	FALSE
chr3	90479379	90479389	+	0.995821	0	0.0308788	0	0.00753503	0.997961	0.990871	0.990412	0.335312	0.999971	0	0	0.97132	0.0159256	8.62e-05	0	0	0	0	No	ALR/Alpha	43295	78351	FALSE	FALSE
chr3	91532537	91532543	+	0.996305	0.0334633	0.0140989	0	0.958728	0	0	0.999841	0.999615	0.999969	0	0	0.0381831	0.967396	0.991143	0.948703	0	0	0.271911	No	ALR/Alpha	1096453	1131509	FALSE	FALSE
chr3	98465885	98465895	-	0.00060338	0	0	0	9.35e-05	0.0075021	0.00318639	2.44e-05	0.877874	0.908526	0.442023	0.613454	0.14344	0.769594	0.0306249	0.994093	0.000172611	0.699907	0.817275	No	No	311	590732	TRUE	FALSE
chr3	101560795	101560805	+	0.998709	0.00912077	0.416301	0.111562	0.00582197	0.00362673	0.413609	0.998156	0.994815	0.996514	0.982347	0.278905	0.988717	0.981845	0.997324	0	0	0.0103736	0.996638	No	L1MB4	0	0	FALSE	FALSE
chr3	101561356	101561366	-	0	0.00633004	0	0	0	0	0	0	0	0	0	0	0	0	0	0.999955	0.494368	0	0	No	AluSz	463	261834	FALSE	FALSE
chr3	101797405	101797418	-	0.945182	0.088498	0.0503323	0.00666312	0.673578	0.0868825	0.995601	0.852626	0.963931	0.97359	0.968541	0.52267	0.973234	0.535097	0.891905	0.987283	0.243952	0.660079	0.243023	No	MIR	236512	460543	TRUE	FALSE
chr3	103556532	103562569	-	0.998935	0	0.507854	0.930699	0.999199	0.999631	0.998786	0.999976	0.997282	0.998449	0.995755	0.126717	0.999481	0.388561	0.999319	0.983355	0.999285	0.0105271	0.816824	Reference L1HS	No	0	0	FALSE	FALSE
chr3	105583080	105583084	+	0	0	0	0	0	0	0	0.000296273	0.0111764	0.000122558	0.973658	0	0	0	0	0	0	0	0	No	AluJo	4117	14409	FALSE	FALSE
chr3	105587312	105589642	-	0.994883	0	0.0282609	0	9.26e-05	0.0768094	0.00691939	0.980218	0.988441	0.988714	0.982651	0.876725	0.977902	0.958533	0.999136	0.997189	0.997899	0.639435	0.985802	Reference L1HS	MER65D	0	0	FALSE	FALSE
chr3	105592569	105592572	+	0	0	0	0	0	0	0	0	0	0	0	0.00288697	0.965406	0	0	0	0	0	0	No	AluYm1	4921	4921	FALSE	FALSE
chr3	105754515	105755278	-	0.988126	0.00183465	0.187352	0.384378	0.949857	0.119033	0.983052	0.980204	0.988445	0.988749	0.157856	0.938652	0.976664	0.0317335	0.975219	0.951425	0.993894	0.706017	0.806609	Reference L1HS	(AG)n	0	0	FALSE	FALSE
chr3	109199872	109205909	+	0.998066	0.23122	0	0.81644	0.999208	0.981349	0.00916602	0.98703	0.995679	0.999788	0.98162	0.938677	0.983653	0.0286516	0.996792	0.985084	0.998324	0.252748	0.997816	Reference L1HS	MamGyp-int	0	0	FALSE	FALSE
chr3	110117559	110120452	-	0.999685	0.0281598	0.12014	0.708333	0.99773	0.985631	0.999948	0.999935	0.997512	0.999989	0.992647	0.865461	0.999861	0.98691	0.995024	0.9999	0.997753	0.462846	0.998863	Reference L1HS	No	0	0	FALSE	FALSE
chr3	114022870	114022878	+	0.000129377	0	0	0	0	0	8.6e-05	0.999909	0	0	0.531565	0	0	5.16e-06	0	0	0.000114591	0	0.000603756	No	L1PA4	250855	499117	TRUE	FALSE
chr3	116359999	116366032	+	0.997968	0.470451	0.938701	0.949309	0.937505	0.99763	0.990014	0.993909	0.997234	0.996566	0.996539	0.99116	0.999722	0.976607	0.99935	0.985033	0.999997	0.999066	0.984617	Reference L1HS	L1P3	0	0	FALSE	FALSE
chr3	119862107	119862690	+	0.995219	0.904863	0.9457	0.956584	0.272221	0.975656	0.988372	0.998975	0.99785	0.998426	0.994461	0.938644	0.988694	0.80924	0.999709	0.991097	0.987967	0.993208	0.988152	Reference L1HS	(T)n	0	0	FALSE	FALSE
chr3	119885248	119885513	+	0	0	0	0	0	0	0	0	0	0	0	0	0	0	0	0.991556	0	0	0	No	(AAATA)n	22329	22705	FALSE	FALSE
chr3	121033581	121033613	+	0.00225706	0.00410704	0.0749409	0.0388443	0.0362184	0.00188146	0.245048	0.955781	0.0333897	0.515375	0.174319	0.149313	0.0537831	0.00228688	0.0220226	0.030751	0.00985025	0.163785	0.091619	No	L1PA2	3160	55444	TRUE	FALSE
chr3	123871863	123871871	+	0.99736	0.221215	0.832037	0.927527	0.937635	0.999403	0.998776	0.988455	0.99154	0.981031	0.0226227	0.984979	0.994184	0.999305	0.984102	0.999083	0.740227	0.998649	0.99532	No	L1M5	0	0	FALSE	FALSE
chr3	126324758	126326406	-	0.988117	0	0.0305638	0.855202	0.996345	0.991386	0.998767	0.999458	0.999478	0.988749	0.98661	0.00248092	0.999797	0.99864	0.97523	0.999715	0.999959	0	0.981552	Reference L1HS	(TT)n	0	0	FALSE	FALSE
chr3	131410989	131411033	+	0.00147064	0.0106613	0	0	0.889521	0.000549153	0.00122031	0.297342	0.963117	0.999963	0.656456	0.00203905	0.060355	0	0.00227639	0	0.000166525	0	0.000580512	No	(A)n	38	38	FALSE	FALSE
chr3	132807083	132809933	-	0.998481	0.934679	0.982416	0.979875	0.100505	0.901127	0.990309	0.994448	0.99475	0.995907	0.990553	0.999565	0.976629	0.997769	0.995762	0.999386	0.997763	0.998511	0.992392	Reference L1HS	No	0	0	FALSE	FALSE
chr3	132946001	132952034	-	0.998725	0.944308	0.937773	0.976904	0.334996	0.997801	0.246587	0.999973	0.999763	0.996946	0.996577	0.107375	0.991637	0.943138	0.998936	0.999915	0.999435	0.0567114	0.995048	Reference L1HS	No	0	0	FALSE	FALSE
chr3	137353435	137354607	+	0.99942	0.552679	0.170143	0.805676	0.656769	0.00919635	0.999803	0.999566	0.998686	0.999899	0.990127	0.998763	0.988198	0.99585	0.986282	0.999777	0.998863	0.409294	0.992804	Reference L1HS	(ATAA)n	0	0	FALSE	FALSE
chr3	137904942	137904943	+	0.00036736	0	0	0	0.00652878	0.98669	0.007776	0.00815404	0	0	0	0	0	0.00257361	0	0.000804282	0	0	0	No	No	54	54	FALSE	FALSE
chr3	143402926	143402933	-	0.00788	0.0132958	0.0107221	0.0144987	0.0104222	0.000156531	0.876369	5.92e-05	0.955767	0.895652	0.949288	0.0237517	0.984022	0.670829	0.919625	0.00345211	0.983035	0.000129854	0.976244	No	L1M4b	0	0	FALSE	FALSE
chr3	146732715	146732766	-	0.00115229	0.0316214	0.0100418	0.0127889	0.000103625	0.0115972	0.000218834	0.000305328	0.000175973	0.000571053	0.991053	0.000141213	0.000321259	0.00120049	0.000288285	0.0172523	0.000249536	0	1.11e-07	No	(T)n	84	25368	TRUE	FALSE
chr3	154914816	154914821	+	3.59e-05	0	0	0	0	0	0	0.963278	0.999584	0.000199433	0.510979	0	0.119391	0.00231123	0.0433827	0	0	0	0.000205106	No	No	15	15	FALSE	FALSE
chr3	155506341	155506351	-	0.00058916	0.00294765	0	0.00114735	0.00368843	0.00528055	3.46e-07	0.00039392	0.000413345	0.996611	0.272313	0.834151	0.00372558	0.152882	6.49e-06	0.990809	0.00457682	0.00158303	0.00199803	No	No	30868	836297	TRUE	FALSE
chr3	156342585	156342586	-	0.000216411	0	0	0	0	0	0	0.00444527	0	0	0.00561452	0	0.953662	0	0	0	0	0	0.000622614	No	No	62	62	FALSE	FALSE
chr3	159084923	159084933	-	0	0	0	0	0	0.00108267	0.000147177	0.000186594	0	3.7e-06	1.46e-05	0.000844544	0	1.17e-06	0.922817	9.61e-05	0	0	0.00186549	No	L1PA3	10434	10434	TRUE	FALSE
chr3	159094418	159094453	-	0.988214	0	0	0	0.00449416	0	0	0.98024	0.988462	0.881657	0.985343	0	0.976708	0.958471	0.975237	0.990127	0	0	0.996529	No	(T)n	914	914	FALSE	FALSE
chr3	159095263	159101394	-	0	0.0357354	0.0832638	0.855065	0	0.000429505	0.0099167	0	0	0	0	0.152245	0	0	0	0	0.96986	0.00994604	0	Reference L1HS	(TTTAT)n	0	0	FALSE	FALSE
chr3	161904378	161904383	-	0	0	0	0	0	0	0	0	0	0	0	0	0	0	0.994585	0	0	0	0	No	No	3659	138985	FALSE	FALSE
chr3	161907448	161908434	+	0.998571	0.285159	0.0949237	0.800959	0.447314	0.0350541	0.0218657	0.983706	0.995664	0.994059	0.993436	0.938653	0.978998	0.989462	0.996596	0.444319	0.996143	0.592575	0.994525	Reference L1HS	Tigger17a	0	0	FALSE	FALSE
chr3	167204185	167204241	-	0.997723	0	0.0419122	0.669688	0	0.999646	0	0.000953456	0.453152	0.999956	0.996877	0	0.998342	0	0	0.997742	0.999995	0	0.989917	No	(T)n	0	0	FALSE	FALSE
chr3	168768494	168768498	-	0.000124836	0	0.042285	0	0	0	0.990711	1.63e-05	0.269787	0.000423189	0	0.0048886	0.000906924	0.00522751	0	0	0.00128906	0.000250393	1.62e-05	No	L1PA3	93847	93847	TRUE	FALSE
chr3	176373527	176373535	+	0.999638	0.00265332	0.0394204	0.0615123	0	0.00267006	0.00648225	0.999868	0.998769	0.999997	0.960226	0.0148083	0.997852	0.0150617	0.997307	0.000672558	0.999692	0.00250137	0.995348	No	L1MA5A	0	0	FALSE	FALSE
chr3	181475035	181475044	+	0.988899	0.255193	0.935658	0.964149	0.945641	0.412297	0.9999	0.99491	0.989795	0.991011	0.989289	0.999787	0.999004	0.998818	0.999482	0.999339	0.999366	0.995915	0.999999	No	L1PA11	0	0	FALSE	FALSE
chr3	183234691	183238141	-	0.998951	0.262299	0.863211	0.934132	0.983308	0.999789	0.769651	0.992618	0.999635	0.999976	0.995635	0.993899	0.979565	0.97183	0.999851	0.567694	0.998984	0.968983	0.994233	Reference L1HS	No	0	0	FALSE	FALSE
chr3	186654332	186654353	+	0.999644	0.403984	0.624778	0.858544	0.0100667	0.987082	0.949045	0.999893	0.999297	0.999179	0.109852	0.897292	0.995569	0.979489	0.999259	0.996534	0.0049325	0.0151449	0.997035	Non-Reference L1HS (het)	LTR33A_	0	0	FALSE	FALSE
chr3	187414100	187414104	+	0.00153624	0	0	0.00303919	0	0	0.647322	0.000969901	0.990203	0.952947	0.300932	0	0.049594	0.00064806	0.000288286	0.868034	0	0	0.123306	No	L1PA2	400838	759604	TRUE	FALSE
chr3	187428459	187428462	-	0.000611475	0	0	0	0	0	0.923039	0.000968153	0.825787	0.000625706	0.000765419	0	0.00090859	0.00522032	0.000434473	0.0113914	0.00031143	0.0077675	0.00199883	No	L1PA3	415197	415197	TRUE	FALSE
chr3	187864458	187864462	+	8.19e-05	0	0	0	0	0	0.973701	4.97e-05	0.00251334	5.72e-06	0	0.000672216	0.00276716	1.49e-05	0.000961144	0.00124483	0	0	0.00484155	No	L1PA2	252792	652158	TRUE	FALSE
chr3	188116580	188116588	-	0	0	0	0	0	0	0	0	0	0	0	0	0	0	0	0.996722	0	0.000323681	0	No	L3	666	666	FALSE	FALSE
chr3	188117516	188117525	-	0.897392	0.141764	0	0.524632	0.00798611	0.986683	0.0504575	0.185534	0.997062	0.989888	0.936221	0.00156947	0.912236	0	0.0464037	0	1.84e-07	0	0.000182861	Non-Reference L1HS (het)	No	0	0	FALSE	FALSE
chr3	188545271	188545274	+	5.13e-05	0	0	0	0	0.0020124	0.953856	0	0	0	0.000646881	0	0	0.00037321	0	0	0	0	0	No	No	51	51	FALSE	FALSE
chr3	189021278	189021282	-	0.000211078	0	0	0	0	0	0.996265	2.65e-05	0.000931695	0.192207	0.00222704	6.54e-05	0.00024438	0.000148612	0	0.00727741	0	0	0.00172738	No	L1PA3	427864	427864	TRUE	FALSE
chr3	192153362	192153365	-	0.000823392	0	0	0	0	0	0.995061	1.69e-05	0.00219548	0.000375824	0.00353931	5.65e-06	0.0410211	0.000205064	0.000367324	0.00248721	0	0.00578586	0.00199614	No	L1PA2	72744	336625	TRUE	FALSE
chr3	193636391	193636397	-	0.998689	0.0351953	0.0241426	0.579167	0	0.00234055	0.00625745	0.0707617	0.999388	0.999864	0.998228	0.00323592	0.997176	0.00030324	0.997627	0	0.000893443	0.0120242	3.81e-07	Non-Reference L1HS (het)	No	0	0	FALSE	FALSE
chr4	5763718	5763725	+	7.7e-05	0	0	0	0	0	0	0.000418848	0.966056	0.000309784	0.182433	0	3.03e-05	0.00068566	0.000662797	0	0.000604391	0	0	No	L1PA3	37290	257408	TRUE	FALSE
chr4	7994075	7994774	-	0.998835	0.190571	0.341529	0.9319	0.978072	0.995303	0.999506	0.959136	0.985922	0.986472	0.959921	0.931335	0.911244	0.999161	0.99696	0.998356	0.989488	0.954765	0.895403	Reference L1HS	No	0	0	FALSE	FALSE
chr4	14755114	14761168	+	0.996123	0.195151	0.92822	0.960052	0.949864	0.00675559	0.988616	0.999618	0.997735	0.999879	0.988127	0.325312	0.997031	0.423691	0.994496	0.0055338	0.502717	0.144872	1	Reference L1HS	No	0	0	FALSE	FALSE
chr4	15841546	15847623	+	0.998536	0.924484	0.863167	0.939677	0.995892	0.993758	0.99652	0.98977	0.995898	0.99708	0.995905	0.969996	0.976689	0.988582	0.998085	0.999674	0.998939	0.989023	0.98581	Reference L1HS	(A)n	0	0	FALSE	FALSE
chr4	16944926	16949119	+	0.999343	0.458924	0.591318	0.955632	0.996155	0.99919	0.999979	0.999883	0.998342	0.999543	0.999287	0.994663	0.999464	0.999508	0.987571	0.998899	0.999955	0.997115	0.999963	Reference L1HS	MLT1C	0	0	FALSE	FALSE
chr4	18160742	18161067	-	0.565193	0.0320382	0	0	0	0.999815	0	0	0.999427	0.997338	0.998098	0.982475	0.999408	0.00108574	0.993678	0.00234137	0.956528	0.996553	0.986871	Non-Reference L1HS (het)	AluSx	0	0	FALSE	FALSE
chr4	19077839	19083929	-	0.861217	0.112203	0.602467	0.863346	0.999476	0.000653106	0.000195539	0.902595	0.972245	0.816944	0.860128	0.0373226	0.85403	0.0436833	0.0494042	0.586717	0.991725	0.0372522	0.961953	Reference L1HS	(T)n	0	0	FALSE	FALSE
chr4	19165107	19165115	+	0	0	0	0	0	0	0	0	0	0	0.993462	0	0	0	0	0	0	0	0	No	No	4111	4111	FALSE	FALSE
chr4	19168539	19169328	+	0.998074	0.00122243	0	0	0.00284522	0	0.00262408	0.999706	0.950683	0.999964	0.999329	0.928881	0.0213108	0.78929	0.998343	0.999928	0.999502	0.991944	0.990257	Reference L1HS	(A)n	0	0	FALSE	FALSE
chr4	21159390	21165480	+	0.988597	0.215866	0.100153	0.698631	0.0115535	0.00284757	0.00715893	0.999152	0.990102	0.986962	0.996593	0.117175	0.999616	0.980587	0.998353	0.996813	0.99896	0	0.00613383	Reference L1HS	(A)n	0	0	FALSE	FALSE
chr4	24185227	24186235	-	0.58001	0.0310691	0	0	0.00112676	0	0.992698	0.959307	0.997654	0.927738	0.996483	0.856609	0.967815	0.869511	0.000782686	0.996358	0.0438097	0.336594	0.0056034	Reference L1HS	(AAAT)n	0	1264726	FALSE	FALSE
chr4	26922944	26927699	+	3.48e-06	0.00708993	0	0.00307626	0.011519	0	0.014057	0.000146907	0.000366897	0.0175904	0.00369435	0.972964	0.0357943	0.000146615	0.000236519	0.0292795	0.0010081	0.138482	0.00129855	Reference L1HS	A-rich	0	0	FALSE	FALSE
chr4	26930412	26930416	-	0	0	0	0	0	0	0	0	0.000184892	9.24e-07	0.953135	0	0	0	0	0	0	0	0	No	No	2705	97743	FALSE	FALSE
chr4	27375663	27375693	-	0.0103301	0.0356189	0.00432253	0.0158894	0.000110602	0.000568434	0.000186155	0.000857663	0.0586942	0.986373	0.911205	0.964475	0.449958	0.000642991	0.362933	0.419739	1e-07	1.17e-05	0.931781	No	(T)n	25900	38941	TRUE	FALSE
chr4	29531089	29531098	+	0	0	0	0	0	0	0	0	0	0	0	0	0	0.958492	0	0	0	0	0	No	No	389	15516	FALSE	FALSE
chr4	29531604	29532351	-	0.970556	0.380882	0.146977	0.837092	0.997009	0.999908	0.978742	0.980251	0.988437	0.999944	0.971416	0.968114	0.97785	0	0.97525	0.871078	0.997572	0.989537	0.630899	Reference L1HS	L2a	0	0	FALSE	FALSE
chr4	43289831	43289975	+	0.0109895	0.0249431	0.00802368	0.0206663	0.000138184	0.00662623	5.61e-05	0.178765	0	0.0582203	0	0.00601334	0.321686	8.65e-05	0.000802275	0.976185	0.927186	1.52e-07	0.995339	No	L1PA2	219912	307713	TRUE	FALSE
chr4	46063008	46063017	+	0	0	0	0.0307754	0.015201	0.969548	0.853979	0.000367388	0	0	4.97e-05	0.00261352	0	0	0	0	0	0	0	No	L1PA3	6831	6831	TRUE	FALSE
chr4	46796310	46797128	+	0.99687	0.236439	0.898717	0.945026	0.99653	0.986685	0.999734	0.990781	0.99668	0.994524	0.991158	0.98492	0.808565	0.994294	0.997176	0.948434	0.139512	0.624774	0.171575	Reference L1HS	ERVL-B4-int	0	0	FALSE	FALSE
chr4	46880429	46881012	+	0.99955	0.0669675	0.384337	0.55406	0.993652	0.999362	0.999045	0.998947	0.99843	0.999992	0.987685	0.986122	0.998844	0.994951	0.999011	0.999976	0.999046	0.995509	0.994196	Reference L1HS	L1PREC2	0	0	FALSE	FALSE
chr4	47005763	47005773	-	0.999514	0.40052	0.0928462	0.57162	0.9662	0.00199437	0.996063	0.99639	0.997371	0.999676	0.980124	0.999871	0.847992	0.976625	0.98856	0.991237	0.99915	0.261797	0.999645	Non-Reference L1HS (hom)	No	0	0	FALSE	FALSE
chr4	48051953	48051955	-	0.000512351	0	0.0663545	0	0.994321	0	0	0.00064121	0.00164635	0.000124924	0.000675206	0	0.000220212	0	0.0628372	0.00091704	0.000847879	0	0.000321995	No	No	14	56	FALSE	FALSE
chr4	48414557	48414558	-	0.000103913	0	0	0	0.0629314	0	0	0.000252092	0	0	0	0.0110277	0.671748	0.0334321	0.00011914	0	0	0	1	No	No	0	0	FALSE	FALSE
chr4	48732926	48732933	+	0	0	0	0	0	0	0	0	1.1e-05	0.612487	0.278555	0.000249332	0	0	0	0	0	0	0.997317	No	L1PA7	3001	3001	FALSE	FALSE
chr4	48734844	48735990	+	0.999123	0.780392	0.903575	0.957975	0.999808	0.999886	0.997593	0.999938	0.995917	0.998048	0.988713	0.996094	0.997541	0.989079	0.982501	0.995255	0.993883	0.992298	0.995647	Reference L1HS	No	0	0	FALSE	FALSE
chr4	49055907	49056255	-	0.99891	0.918716	0.816378	0.963469	0.999299	0.998763	0.999876	0.999958	0.995833	0.98875	0.999463	0.944895	0.995714	0.982404	0.992389	0.999644	0.999995	0.971218	0.995768	Reference L1HS	L1MA8	0	0	FALSE	FALSE
chr4	49262347	49262578	-	0.897095	0	0	0	0.00833312	0.00135255	0.076524	0.930164	0	0.880177	0.855659	6.41e-07	0	0.00351631	0	0.752318	7.76e-06	0	0	No	FLAM_C	22462	103905	FALSE	TRUE
chr4	52544499	52544640	+	0.00011582	0	0	0.0256478	0	0	0	0.000940324	0	0	0	0.98801	0	0.0527323	0	0	0	0	2.87e-05	No	(A)n	43	43	FALSE	FALSE
chr4	52822487	52822492	+	0.0148968	0	0	0	0.00548752	0	0.0159443	0.177099	0.996432	0.000199442	0.975738	0.918551	0.381281	0.00105138	0.00158604	0	0	0	0.000772063	No	No	46	46	FALSE	FALSE
chr4	57562262	57568347	-	0.998913	0.817626	0.956013	0.920764	0.999137	0.994676	0.995782	0.998718	0.999786	0.996017	0.998594	0.975727	0.997823	0.969552	0.998391	0.997961	0.999161	0.990837	0.9994	Reference L1HS	(TT)n	0	0	FALSE	FALSE
chr4	57569538	57569540	-	0	0	0	0	0	0	0	0	0	0	0	0	0	0	0.985789	0	0	0	0	No	L1PA6	7168	7168	FALSE	FALSE
chr4	58021104	58022174	+	0.967715	0.0968787	0.657414	0.934917	0.045359	0.274722	0.112788	0.96355	0.986042	0.978374	0.800693	0.96224	0.983136	0.67359	0.990186	0.999528	0.00291335	0.990344	0.967107	Reference L1HS	(A)n	0	0	FALSE	FALSE
chr4	58023282	58023292	-	0	0	0	0	0	0	0.00408567	0	0	0	0	0	0	0	0	0	0.985524	0	0	No	L1PA3	1113	27790	TRUE	FALSE
chr4	58051358	58051364	-	0	0	0	0	0	0	0.919267	0	0	0	0	0	0	0	0	0	0	0	0	No	No	0	0	FALSE	FALSE
chr4	58576277	58577824	-	0.998851	0.295664	0.301427	0.9204	0.997908	0.0108215	0.0186647	0.994909	0.999632	0.999959	0.99608	0.0338934	0.993206	0.00255256	0.999454	0.0013552	0.998073	0.00713444	0.999987	Reference L1HS	No	0	0	FALSE	FALSE
chr4	59084878	59084879	+	6.41e-05	0	0	0	0	0	0	0	0	0	0	0	0	0	0	0.751059	0	0.015936	1	No	No	0	0	FALSE	FALSE
chr4	61939922	61945962	-	0.988113	0	0	0	0	0	0	0.997747	0.992961	0	0.999244	0.992137	0.999858	0.992997	0.997832	0.00135606	0.999584	0.997445	0.114089	Reference L1HS	L1ME2	0	0	FALSE	FALSE
chr4	65709173	65709180	+	0	0	0	0	1.46e-05	9.82e-06	7.49e-05	3.67e-07	0.0325804	0.0124454	0.000832857	0.0026388	0	0.011603	0.000119422	0.0654429	1.28e-05	0.998029	1e-07	No	L1PA2	66394	66394	TRUE	FALSE
chr4	67889378	67889422	+	0.00213109	0.0241083	0.00653234	0.0221551	0.000278446	0.000374012	0.0848915	0.000107868	0.923382	0.133326	0.43899	0.360106	0.87526	0.0782945	0.738853	0.849626	0.013388	0.429225	0.56333	No	L1PA2	330	232709	TRUE	FALSE
chr4	68706855	68707037	-	0.934747	0	0	0.452274	0	0	0.00313261	0.921934	0.998574	0.764687	0.993221	0.996223	0.755068	0.0621306	0.999921	0.00228632	0.998781	0	0.997055	No	(TA)n	0	0	FALSE	FALSE
chr4	70106108	70106118	-	1.1e-05	0	0	0	0.000284223	0.000250385	3.54e-07	1.37e-06	0	0	0	0	0	0.000246048	0.000150741	5.12e-06	0.00242063	0.906097	1.41e-05	No	L1MA6	46291	121431	TRUE	FALSE
chr4	70328906	70334374	+	0.997044	0.927291	0.950722	0.965282	0.999648	0.0047922	0.999959	9.41e-05	0.999547	0.996373	0.98419	0.99172	0.996335	0.114887	0.148492	0.9994	0.998901	0.9667	0.999887	Reference L1HS	(A)n	0	0	FALSE	FALSE
chr4	78105735	78111771	+	0.99858	0.72287	0.761845	0.939033	0.99971	0.972841	0.983046	0.980266	0.998528	0.999168	0.992246	0.835341	0.990863	0.998991	0.84978	0.990125	0.998969	0.971219	0.975478	Reference L1HS	No	0	0	FALSE	FALSE
chr4	79704552	79710594	+	0.987005	0	0.125405	0.186014	0.0142786	0.999711	0.994868	0.999218	0.999329	0.999992	0.996729	0.988274	0.999955	0.995067	0.998826	0.999934	0.999658	0.933828	0.995876	Reference L1HS	No	0	0	FALSE	FALSE
chr4	79847363	79847392	+	0.998491	0.135119	0.7264	0.949137	0.0251673	0.000553483	0.95091	0.999874	0.991651	0.997216	0.991972	0.140814	4.61e-06	0.00221218	0.999847	0.001348	0.000396881	0	4.86e-05	Non-Reference L1HS (het)	AluSq	0	0	FALSE	FALSE
chr4	79935121	79935131	+	0	0	0	0	0	0	0.982612	0	0	0	0	0	0	0	0	0	0	0	0.000141652	No	No	8595	8595	TRUE	FALSE
chr4	79937715	79943757	+	0.999385	0	0.0421509	0.356383	0.00990594	0.00752789	0.0078711	0.99242	0.993708	0.999997	0.992764	0.997465	0.988396	0.995106	0.985093	0.00399766	0.997299	0.997151	0.995499	Reference L1HS	No	0	0	FALSE	TRUE
chr4	79966907	79972939	+	0.999289	0.407906	0.395183	0.945056	0.244857	0.00125401	0.999904	0.999935	0.999523	0.999945	0.991564	0	0.997515	0.926929	0.933997	0.999882	0.997945	0.86976	0.989786	Reference L1HS	No	0	0	FALSE	FALSE
chr4	82008087	82010246	+	0.994848	0.753685	0.675774	0.579809	0.246525	0.999502	0.985184	0.988478	0.998535	0.996788	0.994339	0.969093	0.957478	0.989277	0.997452	0.895277	0.998655	0.9989	0.999969	Reference L1HS	No	0	0	FALSE	FALSE
chr4	83953857	83954012	+	0	0	0	0	0	0	0	5.09e-05	0	0.967694	0.879016	0	0	0.00186173	0.00043275	0.00171448	0	0	0	No	L1PA3	29293	29293	TRUE	FALSE
chr4	85686796	85686804	+	0.998231	0.00497047	0.0469176	0.0403869	0.735386	0.0124398	0.0498972	0.00763077	0.99846	0.999997	0.997463	0.00214055	0.99993	9.2e-05	0	0.000136436	0.00089886	0.0072085	0.130093	Non-Reference L1HS (het)	No	0	0	FALSE	FALSE
chr4	85687826	85687833	-	0	0	0	0	0	0	0	0	0	0	0	0	0	0	0.998269	0	0	0	0	No	AluSq	1023	419566	FALSE	FALSE
chr4	87347098	87353146	-	0.998999	0	0	0.0697732	0.00787959	0	0	0.615099	0.999112	0.162718	0.996987	0.990445	0.968972	0.00103592	0.994375	0	0.999445	0.972368	0.00235621	Reference L1HS	No	0	0	FALSE	FALSE
chr4	87559948	87559958	-	0	0	0	0	0	0	0	0	0.925212	0.000846963	0.00204522	0.000384114	7.62e-06	0	0	0	0	0	0.881325	No	AluSq2	5143	20009	FALSE	FALSE
chr4	87562945	87565168	+	0.995334	0.390363	0.957441	0.941569	0.948646	0.762692	0.999829	0.985934	0.986786	0.99139	0.989773	0.992487	0.992628	0.996308	0.882357	0.99998	0.999575	0.822522	0.998664	Reference L1HS	L1ME3F	0	0	FALSE	FALSE
chr4	88160849	88160851	+	0.0235237	0	0	0	0	0	0	0	0.000629763	0	0	0	0.0210914	0	0.000616676	0	0	2.63e-06	0.967559	No	AluSx	101	112830	FALSE	FALSE
chr4	91138447	91138449	+	0	0	0	0	0	0	0	0	3.2e-05	0	0	0	0	0	0.994428	0	0	3.34e-05	0	No	L1PA2	367260	845738	TRUE	FALSE
chr4	93638261	93644337	-	0.998848	0.109826	0.865512	0.964587	0.0126753	0.0107634	0.0540363	0.999993	0.999015	0.000837662	0.992914	0.966264	0.99991	0.0101473	0.998807	0.00231839	0.999727	0.996582	0.993499	Reference L1HS	No	0	0	FALSE	FALSE
chr4	94706125	94706130	-	0	0	0	0.00170324	3.66e-05	3.09e-05	9.03e-07	0	0	0	0	0	0	7.34e-06	0.000113551	0.999673	0.00021132	0.00507176	1e-07	No	L1PA2	105915	105915	TRUE	FALSE
chr4	98590708	98590712	+	0	0	0	0	0	0	0	0	0	0	0	0.966746	0	0	0	0	0	0	0	No	AluSc8	1593	453420	FALSE	FALSE
chr4	98592430	98592436	-	0.532544	0	0	0	0.01102	0	0	0.000589555	0.993802	0.997916	0.995556	0.999801	0.999915	0.997792	0.999955	0.999453	0.999955	0.0152544	0.965559	No	No	0	0	FALSE	FALSE
chr4	101862908	101862911	-	0	0	0	0	0	0	0	0	0	0	0	0	0	0.921555	0	0	0	0	0	No	No	4206	259601	FALSE	FALSE
chr4	101866628	101867182	+	0.873392	0.0152672	0.0568229	0.220603	0.0108658	0.0105805	0.969055	0.996854	0.997969	0.000121999	0.982258	0.994621	0.862382	0.987548	0.989726	0.00325706	0.99798	0.94937	0.000489364	Reference L1HS	L1MCa	0	0	FALSE	FALSE
chr4	102422584	102422600	+	0.999328	0.422707	0.702723	0.600005	0.0147584	0.0135386	0.998998	0.999101	0.998914	0.996294	0.998509	0	0.999788	0.995104	0.999353	0.981966	0.999998	0.840372	0.99982	Non-Reference L1HS (het)	L2b	0	0	FALSE	FALSE
chr4	104793014	104793024	+	0	0	0	0	0.000347201	2.45e-06	0.216508	0.889149	0	0.998661	0	0	0	0.000375444	0.000104267	0.994106	7.76e-07	0	0	No	L1MEd	10151	783994	TRUE	FALSE
chr4	104803111	104803890	-	0.997337	0.112217	0.0502924	0.863284	0.796813	0.000241736	0.999987	0.986748	0.991492	0.997	0.983399	0.000521373	0.987852	0.986234	0.999166	0	0.999119	0	0.999992	Reference L1HS	No	0	0	FALSE	FALSE
chr4	104804859	104804860	+	0	0	0	0	0	0	0	0	0.976396	0	0	0	0	0	0	0	0	0	0	No	L1PA4	1684	795839	TRUE	FALSE
chr4	105306896	105307242	-	0.000111816	0.0387533	0.00403925	0.0127176	0.31851	0.151758	0.0419483	0.480901	0.531403	0	0	0.557538	0.00263353	0.0715528	0.00539194	0.944189	0.754948	0.984869	1.25e-05	No	(ATATTTA)n	11	503721	TRUE	FALSE
chr4	106571005	106571058	-	0.0179106	0	0	0	0	0	0	0.00155553	0.000139963	0.000779489	0	0	0.915233	0.158278	1.42e-05	0.000813668	0	0	2.81e-05	No	(ATTTT)n	0	0	FALSE	FALSE
chr4	111489978	111489983	+	0.0535304	0	0	0	0	0.0144433	0	0.439307	0.828004	0.0370542	0.134216	0.999751	0.980122	0	0	0	0	0	0	No	L1PA8A	0	0	FALSE	FALSE
chr4	111894801	111900837	+	0.998434	0.703329	0.883128	0.962879	0.961387	0.999061	0.999892	0.978514	0.99372	0.999979	0.995539	0.938617	0.996107	0.975416	0.998288	0.990128	0.999552	0.997609	0.999114	Reference L1HS	L1MC	0	0	FALSE	FALSE
chr4	116203848	116203854	-	0.999021	0.67686	0.0354024	0.822165	0.976444	0.998667	0.00580014	0.999134	0.999151	0.999972	0.985084	0.99698	0.997467	0.0424768	0.997041	0.999978	0.980062	0.922372	0.00100107	No	No	0	0	FALSE	FALSE
chr4	119948721	119954758	-	0.998389	0.919834	0.962447	0.972305	0.083751	0.340758	0.901638	0.998941	0.992093	0.999342	0.98751	0.974869	0.993661	0.0809757	0.99227	0.739713	0.997494	0.995816	0.280008	Reference L1HS	(TTGT)n	0	0	FALSE	FALSE
chr4	121310529	121311127	+	0.99549	0.0408595	0	0	0.0140435	0.980357	0	0.999722	0	0	0.975712	0	0.99909	0.988818	0.997905	0.00303097	0.998057	0.0361972	0	Reference L1HS	(A)n	0	0	FALSE	FALSE
chr4	121311548	121311578	+	0	0	0	0.773662	0	0	0.00308318	0	0.999451	0	0	0	0	0	0	0	0	0	0.99924	No	AluSx1	452	492	FALSE	FALSE
chr4	126675050	126675060	+	0.995955	0.0437958	0.205608	0.613661	0.975992	0.98733	0.203386	0.0238419	0.996648	0.981492	0.947282	0.992269	0.999653	0.0417259	0.999867	0.999774	0.998739	0.997391	0.999995	No	L1PA6	0	0	FALSE	FALSE
chr4	129295352	129295392	-	0.00206415	0.04295	0.00874906	0.0101986	0.994327	0.0279021	0.997776	0.766126	0.767459	0.992878	0.746301	0.0497829	0.373163	0.96238	0.734389	0.993096	0.916446	0.0718488	0.308878	No	L1PA2	4096	4096	TRUE	FALSE
chr4	131260502	131260511	-	0.998428	0.0160232	0.0226318	0.0807526	0	0.00162483	0.00593413	0.000481803	0.986821	6.25e-05	0.940526	0.00214671	0.996242	0.00100313	0.997979	0.00248344	0.225488	0.00786758	0.999805	Non-Reference L1HS (het)	No	0	0	FALSE	FALSE
chr4	133786624	133786657	-	0.00337647	0	0	0	0.000112494	8.95e-06	2.68e-05	4.38e-05	0.946014	0.769369	0.389616	0.767735	0.732452	0.779801	0.0145284	7.47e-06	0.000433857	0.000695777	0.777896	No	(T)n	128	328006	TRUE	FALSE
chr4	135083846	135085393	+	0.988083	0.0530268	0.134013	0	0.989971	0.0120568	0	0.00023166	0.997977	0.999786	0.98905	0.990907	0.999851	0.000204904	0.998256	0.999119	0.999802	0.967338	0.997425	Reference L1HS	No	0	0	FALSE	FALSE
chr4	135085694	135085777	+	0	0	0	0.161711	0	0	0.971977	0	0	0	0	0	0	0	0	0	0	0	0	No	HERVL74-int	310	310	FALSE	FALSE
chr4	136293489	136299546	-	0.486638	0	0	0.00765815	0.00170692	0	0.999842	0.999703	0.996018	0.662956	6.22e-05	0.989041	0.999684	0.994978	0.996863	0.503488	0.0012558	0.995451	0.997719	Reference L1HS	No	0	0	FALSE	FALSE
chr4	140895870	140896707	+	0.996405	0.630739	0.862229	0.936231	0.132952	0.999077	0.00329388	0.980221	0.998449	0.992558	0.99432	0.982664	0.976705	0.913393	0.999836	0.9987	0.999083	0.83797	0.999181	Reference L1HS	(CAAA)n	0	0	FALSE	FALSE
chr4	143106284	143106313	+	0.000679435	0.0256707	0.0100433	0.0184563	0.00683661	0.654221	0.655084	0.0129155	0.861212	0.974327	0	0.0847067	0.0528676	0.000511205	0.838306	0.956045	0.99995	0.139296	0.0260089	No	L1PA2	166	2209643	TRUE	FALSE
chr4	146304128	146304145	+	0.998327	0.0781342	0.113942	0.768927	0.00912681	0.0042418	0.999941	0.985706	0.375279	0.0114763	0.990434	0.962286	0.998404	0.997619	0.00049385	0.000949173	0	0.995369	0.983972	Non-Reference L1HS (het)	No	0	0	FALSE	FALSE
chr4	146616965	146616971	-	0	0	0	0	0	0	0	0	0	0.99976	0	0	0	0	0	0	0	0	0	No	L1MEg	5013	382942	FALSE	FALSE
chr4	146620785	146622044	+	0.999331	0.799617	0.836333	0.955338	0.99307	0.663876	0.99966	0.998738	0.998266	0.999858	0.993745	0.992318	0.999558	0.993806	0.987172	0.999421	0.997028	0.998134	0.997067	Reference L1HS	FordPrefect	0	0	FALSE	FALSE
chr4	151419563	151420408	-	0.998224	0.0170392	0.0978319	0.560438	0.944913	0.0344166	0.0185702	0.595591	0.995627	0.987524	0.98437	0.978484	0.985047	0.221262	0.994409	0.999345	0.972413	0.399621	0.889416	Reference L1HS	No	0	0	FALSE	FALSE
chr4	162467831	162467832	-	0.000137884	0	0	0	0	0	0	0	0	0.000943859	0	0.932405	0	0	0	0	0	0.0124109	0	No	L1P2	1266	1266	FALSE	FALSE
chr4	166447919	166449408	-	0.999428	0.252282	0.29281	0.885077	0.0151717	0.00103335	0.00457441	0.00182828	0.990653	0.997737	0.989119	0.997281	0.990887	0.00359728	0.714668	0.998402	0.999995	0.996559	0.994783	Reference L1HS	No	0	0	FALSE	FALSE
chr4	166569976	166576290	+	0.990851	0	0.00894536	0.417893	0.00833695	0	0	0.999991	0.984547	0.999104	0.997896	0.975923	0.0670484	0.269127	0.281962	0	0.0015772	0	0.00100425	Reference L1HS	A-rich	0	0	FALSE	FALSE
chr4	166755895	166761914	+	0.997546	0.0436281	0	0.271288	0.00707177	0.000285057	0.99987	0	0.999773	0.985407	0.994008	0.968023	0.999891	0.000845273	0.975132	0.999916	0.0354961	0.972645	0.907715	Reference L1HS	No	0	0	FALSE	FALSE
chr4	167896883	167896892	+	0	0	0	0	0	0	0	0	0	0	0	0	0	0	0.99806	0	0	0	0	No	L1PBa1	42895	42895	FALSE	FALSE
chr4	169359843	169359846	-	0	0	0	0	0	0.315861	0	0	0	0	0	0	0	0	0.991541	0	0	0	0	No	MLT1E3	750	750	FALSE	FALSE
chr4	169360635	169360776	-	0.964893	0.821219	0.914054	0.964272	0.991716	0	0.998612	0.999682	0.997855	0.997618	0.940663	0.931776	0.999548	0.761389	0	0.911183	0.475799	0.991476	0.999813	No	L1M1	0	0	FALSE	FALSE
chr4	169507183	169507202	-	0	0	0	0	0	0	0.000934011	0	0	0	0	0	2.88e-05	0	0	0	0.00093707	0	0.999765	No	(T)n	8257	8257	FALSE	FALSE
chr4	169515496	169521532	-	0.996979	0.692436	0.478702	0.902617	0.999727	0.995305	0.995672	0.98026	0.996871	0.998406	0.982734	0.964988	0.98667	0.911533	0.995343	0.997029	0.998633	0.991463	0.991419	Reference L1HS	L1MD1	0	0	FALSE	FALSE
chr4	170548354	170548355	+	5.24e-05	0	0	0	0	0	0.00134806	0.000269649	4.05e-05	0	0.000138256	0	0.00739126	0.318985	0.00124341	0.00229033	0	0	0.999988	No	L1PA3	192137	1091009	TRUE	FALSE
chr4	171296374	171296380	-	0.999004	0.275003	0.114497	0.954079	0.00873398	0.996436	0.999903	0.999979	0.999809	0.00457043	0.995546	0.996635	0.999567	0.00293456	0.986735	0.00190577	0.990578	0.0125542	0.998174	No	MER31-int	0	0	FALSE	FALSE
chr4	181773998	181775008	-	0.999448	0.23267	0.774771	0.950958	0.012802	0.997028	0.997022	0.980202	0.999364	0.997993	0.896062	0.954846	0.997381	0.994448	0.995249	0.994397	0.00114352	0.996896	0.999795	Reference L1HS	No	0	0	FALSE	FALSE
chr4	184482709	184482711	-	0.000133688	0	0	0	0	0	0	0	0	0	0	0	0	0	0	0.923373	0	0	0	No	MLT1C	123393	421659	FALSE	FALSE
chr4	189738536	189738545	+	0.000125871	0.0365712	0.0353971	0	0.983621	0.999605	0.998412	0.55488	0.975634	0.99146	0.302873	0	0.55099	0.00090504	0.938843	0.461651	0.020554	0	0.184824	No	No	0	0	FALSE	TRUE
chr4	190048660	190048666	+	0.995083	0.053724	0.374592	0.939711	0.987476	0.00752272	0.99993	0.990574	0.99255	0.020913	0.996356	0.454351	0.993001	0.992084	0.992046	0.198656	0.998327	1.97e-05	0.941138	No	No	0	0	FALSE	TRUE
chr5	1968618	1971487	+	0.998882	0.0436728	0.0384909	0.43925	0.0706776	0.935741	0.992517	0.721911	0.956806	0.999644	0.862877	0.973873	0.994896	0.487746	0.999531	0.619538	0.996845	0.928957	0.997002	Reference L1HS	No	0	0	FALSE	FALSE
chr5	2454499	2454807	+	0	0.0789825	0.00128334	0	0.000815222	0.549887	0	6.6e-05	1.1e-05	0.00014145	0	6.24e-06	4.17e-06	0.0024733	0.965703	0.959863	0.000178352	0.478363	0.987479	No	No	247644	483090	FALSE	FALSE
chr5	7603784	7606131	-	0.997459	0.916058	0.898629	0.954456	0.99657	0.996661	0.993208	0.995638	0.996885	0.99845	0.996954	0.904396	0.993435	0.958517	0.996127	0.99999	0.999959	0.971247	0.995924	Reference L1HS	(T)n	0	0	FALSE	FALSE
chr5	8749400	8749408	+	0.995838	0.0429853	0.0181882	0.0724798	0.00773185	0.00064886	0.00575829	0.776581	0.984386	0.992618	0.937434	0.976469	0.539342	0.00206309	0.998575	0.950062	0.995151	0.0120562	1.69e-05	No	No	0	0	FALSE	FALSE
chr5	9262909	9262989	+	0.000523933	0	0	0	0	0	0	0.000723819	0.00672254	0.000261676	0.000426311	0.996785	2.5e-05	0.000329611	0.000183996	0	0.000647138	0.00108113	0	No	(AAAAAT)n	75	75	FALSE	FALSE
chr5	10200800	10200806	-	0	0	0	0	0	0	0	7.89e-05	0	0.999989	0	0.998902	0.994803	0	0	0	0	0	0	No	AluSg7	801	82283	FALSE	FALSE
chr5	10201598	10201608	+	0.993484	0.00598604	0.0137636	0.693188	0.00654232	0.00433873	0.0107561	0.824641	0.996823	0.999957	0.974869	0.993524	0.99993	0.0203913	0.989768	0.99992	0.900261	0.2587	0.517622	No	LTR50	0	0	FALSE	FALSE
chr5	12197341	12197992	-	0.999708	0.0576742	0.0502797	0.880821	0	0	0	0.959044	0.999281	0.999998	0.855399	0.00645928	0.999635	0.00112958	0.00300708	0.999685	0.000905425	0.0106956	0.996095	Reference L1HS	MER5A	0	0	FALSE	FALSE
chr5	13210793	13210826	+	0	0.002592	0.00302522	0.00370731	0.545335	0.841964	0.56175	0.0107057	0	0	0	0.470182	0.3962	0.0231925	0.0161113	0.963	0.01274	0.920032	0.539415	No	L1PA2	20936	211655	TRUE	FALSE
chr5	14809349	14809350	+	0.0019684	0	0	0.00744297	0	0	0	0	9.28e-05	0.997068	0.00429995	0	0.592961	0	0	0	0.000981715	0	2.03e-06	No	AluJb	46	46	FALSE	FALSE
chr5	15906436	15912550	-	0.999126	0.169343	0.0706266	0.674449	0.797732	0	0.99999	0.997616	0.999611	0.998306	0.986628	0.965197	0.987507	0.998309	0.00500732	0.999962	0.999613	0	0.99891	Reference L1HS	(T)n	0	0	FALSE	FALSE
chr5	17765922	17765927	-	0	0	0	0	0	0	0	0	0	0.981607	0	0	0	0	0	0	0	0	0	No	AluJb	305423	589660	FALSE	FALSE
chr5	20643606	20643615	+	0	0	0	0	0	0	0	0	0	0	0	0	0	0	0	0.990146	0	0	0	No	AluY	303	185099	FALSE	FALSE
chr5	20644274	20646009	-	0.998118	0.620085	0.911298	0.970216	0.11901	0.998602	0.00434455	0.994742	0.999828	0.999989	0.997446	0.983434	0.999438	0.98694	0.998102	0	0.999856	0.998858	0.997525	Reference L1HS	No	0	0	FALSE	FALSE
chr5	21207600	21207624	+	0.997597	0.0388861	0.0540391	0.0880777	0.0052247	0.0101674	0.912438	0.316177	0.993692	0.999887	0.980031	0.957923	0.980559	0.778314	0.991895	0.997106	0.999656	0.874952	0.996351	No	No	0	0	FALSE	FALSE
chr5	21979504	21979505	-	0	0	0	0	0	0	0	0	0	0	0	0	0	0	9.26e-05	0	0.998915	0	0	No	No	67399	67399	FALSE	TRUE
chr5	29490318	29490342	+	5.19e-05	0	0.143973	0.0909185	0.130017	0.826274	0.000536303	0.00110942	0.992765	0.999907	0.994992	0.473012	0.997601	0.992083	0.874938	0.999536	0.83401	0	0.00466892	No	L1PA2	111	43979	TRUE	FALSE
chr5	33633238	33633245	-	0.459181	0.0112515	0	0	0	0	0.999484	0.997973	0.999367	0.999703	0.99815	0	0.994239	0	0.987029	0.999853	0.999973	0.00387698	0.992402	Non-Reference L1HS (het)	No	0	0	FALSE	FALSE
chr5	33797447	33797457	-	0.999083	0.0105484	0.889536	0.953439	0.0208932	0.00471225	0.159719	0.996452	0.999579	0.99962	0.996748	0.99443	0.995299	0.999575	0.00172385	0.000931513	0.999998	0.0341149	1	Non-Reference L1HS (het)	No	0	0	FALSE	FALSE
chr5	34147845	34154322	+	0.999791	0	0	0	0	0	0	0.999941	0.999247	0.990003	0.998756	0.00353178	0.996246	0.995062	0.999354	0.998616	0	0.00559122	0.985826	Reference L1HS	No	0	0	FALSE	TRUE
chr5	34158120	34158126	-	0	0	0	0	0	0	0	0.00746597	0.862507	0.00937241	0.685835	0	0.999939	0	0	0	0	0	0	No	AluSz	4270	205382	FALSE	TRUE
chr5	38937331	38937337	-	0	0	0	0	0	0	0	0	0	0	0	0	0	0	0	0	0	0	0.956596	No	AluY	34238	34238	FALSE	FALSE
chr5	39793666	39793706	+	0.0754406	0.0238175	0.00894257	0.0242972	0.000127621	0.00101603	5.4e-06	0.119348	0.0543705	0	0.993434	2.82e-05	0.109803	0.530178	0.00301306	0.00282828	0	1.04e-06	0	No	L1PA2	82	132284	TRUE	FALSE
chr5	41235054	41235154	-	1.97e-06	0.0348985	0.0061734	0.0183546	0.191532	0.00146172	0.00587663	6.77e-05	0.000313717	0.556311	0.00553101	0.336567	0.967816	5.86e-05	0.660267	0.0163005	1.97e-05	0.0340738	0.136404	No	L1PA2	389	120068	TRUE	FALSE
chr5	41403395	41403914	-	0.999107	0.0499868	0	0	0	0.0104138	0	0.99981	0.999218	0.999978	0.996499	0.988026	0.99861	0.969565	0.999592	0.999964	0.990213	0.993998	0.998544	Reference L1HS	No	0	0	FALSE	FALSE
chr5	41405796	41405797	-	0	0	0	0	0	0	0	0	0.714674	0	0	0	0.995655	0	0	0	0	0	0	No	No	2334	2334	FALSE	FALSE
chr5	41599344	41600024	+	0.998713	0.698504	0.952769	0.973015	0.998978	0.999427	0.999996	0.997277	0.995147	0.989503	0.995538	0.969184	0.999869	0.999832	0.999731	0.999991	0.999856	0.998876	0.906357	Reference L1HS	HAL1	0	0	FALSE	FALSE
chr5	45664484	45664494	+	0.00107027	0	0	0	0.000246762	0	0	0.00462323	0.316762	0.000164358	0.90757	0.000702561	0.000489664	0.000171313	0.0138132	0.0020691	0.000118651	0.000122468	4.11e-07	No	L1PA3	250	117428	TRUE	FALSE
chr5	45977391	45977975	-	0.999119	0.051937	0	0.955137	0.997869	0.0117379	0.999941	0.0762003	0.997268	0.37141	0.985222	0.94648	0.990539	0.00203699	0.999197	0.9644	1.84e-05	0.955903	0.131992	Reference L1HS	No	0	0	FALSE	FALSE
chr5	47130305	47130309	+	0.163891	0	0	0	0	0	0	0.000854573	0	0	0	0	0.972359	0	0.0660331	0	0	0	0	No	ALR/Alpha	727799	733443	FALSE	FALSE
chr5	47134389	47134573	+	0.999517	0	0.0135742	0.106544	0	0	0	0.00978998	0.999549	6.9e-05	0.0248411	0.0070407	0.9996	0	0.996198	0	0	0	0	No	ALR/Alpha	731883	737527	FALSE	FALSE
chr5	49736602	49736803	+	0.184804	0	0	0	0	0	0	0.317273	5.1e-05	0.000709921	0.762769	0.00145642	0.000206785	1.46e-05	0	0	0	0.991191	0	No	ALR/Alpha	388440	1610477	FALSE	FALSE
chr5	49809194	49809705	+	0.969927	0	0	0	0	0	0	0.00762705	0.917759	0.000235368	0.163204	0.97061	0.059103	0.00528241	0.0123035	8.21e-06	5.39e-05	0.993911	1e-07	No	ALR/Alpha	315538	1537575	FALSE	FALSE
chr5	49846667	49846668	+	0.000371653	0	0	0	0	0	0	0.0168243	0.905518	0.00293466	0.000423403	0.421064	6.3e-05	2.57e-05	0.0137367	0.000508878	0.000725619	0.0022409	0	No	ALR/Alpha	278575	1500612	FALSE	FALSE
chr5	49877500	49877504	+	0.00027868	0	0	0	0	0	0	0.0277978	0.972491	0	0.000387088	0.73396	0	0	9.69e-05	0.732725	0	0	0	No	ALR/Alpha	247739	1469776	FALSE	FALSE
chr5	49926037	49926043	+	0.00194112	0.00783795	0.0161903	0	0	0.00315397	0.0480355	0.578048	0.886163	0.956714	0.974797	0.98556	0.991333	0.849961	0.086341	0.00776336	0.257434	0.960036	0.00389713	No	ALR/Alpha	199200	1421237	FALSE	FALSE
chr5	49943582	49943587	+	0.374613	0	0	0	0.00393492	0	0	0.081531	0.685981	0.095405	0.000629058	0.920789	7.79e-05	0.000478324	0.0141631	0	0	0.779395	0	No	ALR/Alpha	181656	1403693	FALSE	FALSE
chr5	49967940	49967945	+	0.936629	0	0	0	0.00395276	0	0	0.96732	0.991048	0.0843755	0.900878	0.426656	0.934379	0	0.915545	0.0210427	0	0.999073	0	No	ALR/Alpha	157298	1379335	FALSE	FALSE
chr5	49979208	49979383	+	0.00171322	0	0	0	0	0	0	0.000100624	0.00433923	0	0	0.619701	0.00213871	0	0.727451	0	0	0.986188	8.45e-06	No	ALR/Alpha	145860	1367897	FALSE	FALSE
chr5	50007808	50007809	+	0	0	0	0	0	0	0	0	0	2.56e-05	0	0.999515	6.89e-05	0	0.0175461	0.000714509	0	0.000565784	0	No	ALR/Alpha	117434	1339471	FALSE	FALSE
chr5	50029957	50029961	+	0.809611	0	0	0	0	0	0	0.0363403	0.988135	0.885692	0.00226882	0.333872	0.00733851	8.31e-05	0.0745557	0.000564904	0.00052618	0.755828	0	No	ALR/Alpha	95282	1317319	FALSE	FALSE
chr5	50050423	50050424	+	0.00266158	0	0	0	0	0	0	0.0262023	0.0437333	0.00020599	0.000496301	0	0.00510194	0	0.919056	3.24e-06	0	0	0	No	ALR/Alpha	74819	1296856	FALSE	FALSE
chr5	50116332	50116388	-	0.983397	0	0.00673575	0.0123758	0.807023	0.00603182	0	0.984426	0.996483	0.00439109	0.976168	0.85355	0.979607	0.069717	0.997191	0.000676726	0.999736	0.981686	0	No	ALR/Alpha	8855	8855	FALSE	FALSE
chr5	50118087	50118601	-	0.39093	0	0.0273604	0.000752142	0.00250622	0.00134215	0	0.999136	0.96315	0.771389	0.935967	0.877785	0.984073	0.000263925	0.914979	0.0356763	0.00346824	0.963872	0.000109745	No	ALR/Alpha	6642	6642	FALSE	FALSE
chr5	50120810	50120816	-	0.972456	0.00739753	0.076957	0.60435	0.972156	0.997867	0.312117	0.992032	0.994364	0.999643	0.978188	0.98336	0.997433	0.820208	0.936192	0.998608	0.998086	0.988053	0.339377	No	ALR/Alpha	4427	4427	FALSE	FALSE
chr5	50123024	50123033	-	0.99262	0.0128849	0.0308146	0.579988	0.933469	0.999636	0.00521605	0.994257	0.995524	0.999381	0.971164	0.970555	0.997676	0.35981	0.957239	0.999533	0.999288	0.993989	0.992924	No	ALR/Alpha	2210	2210	FALSE	FALSE
chr5	50125189	50125244	-	0	0	0	0	0.897079	0.00380022	0	0.999582	0.992622	0.733106	0.995743	0.71824	0.954966	0.00200874	0.996802	0	0.999951	0	6.78e-06	No	ALR/Alpha	0	0	FALSE	FALSE
chr5	50127452	50127461	-	0	0	0.054997	0.768944	0.971292	0.974899	0.00381542	0.997842	0.995769	0.999549	0.979678	0.987972	0.99836	0.529501	0.991223	0.999354	0.994016	0.99221	0.99866	No	ALR/Alpha	2209	2209	FALSE	FALSE
chr5	50129666	50129672	-	0.996146	0.0128745	0.0343774	0.187828	0.897617	0.995257	0.00964048	0.992548	0.994229	0.999585	0.978737	0.963294	0.995844	0.807799	0	0.998281	0.99858	0.995281	0.984071	No	ALR/Alpha	4423	4423	FALSE	FALSE
chr5	50131884	50131886	-	0	0	0.0186332	0	0.356586	0.0116198	0.00557619	0.00324728	0.127264	0.424318	0.810601	0.971181	0.427128	0.485412	0.317554	0.821345	0.680866	0	1.07e-07	No	ALR/Alpha	6641	6641	FALSE	FALSE
chr5	50134095	50134100	-	0	0	0	0	0.0340322	0.0402804	0	0.997971	0.860683	0.354126	0.996732	0	0.636633	0.0079776	0.967323	0	0.0286298	0	0	No	ALR/Alpha	5058	5058	FALSE	FALSE
chr5	50136649	50136654	-	0	0	0	0	0.999574	0.0390216	0.00179601	0.998397	0.997957	0.0224208	0.999261	0.890254	0.997688	0.97277	0.982943	0.996621	0.992714	0.117968	0.000311027	No	ALR/Alpha	2504	2504	FALSE	FALSE
chr5	50141757	50141766	-	0.856918	0	0.0680619	0.844993	0.999708	0.822484	0.00069477	0.998231	0.993718	0.995003	0.832217	0.904386	0.990586	0.973944	0.987248	0.999051	0.0882241	0.224304	0.568241	Non-Reference L1HS (het)	ALR/Alpha	2549	2549	FALSE	FALSE
chr5	50144483	50144489	-	0	0	0.0235607	0.00129462	0.0367366	0.0142702	0.00539334	8.23e-05	0.771532	0.238369	0.497395	0.919164	0.310226	0.0949745	0.803748	0.986988	0.000183696	0	0.00016583	No	ALR/Alpha	49	49	FALSE	FALSE
chr5	52192463	52193359	-	0.993641	0.0294507	0	0	0.995668	0.994221	0.996653	0.984917	0.991517	0.995266	0.921219	0.910807	0.998363	0.00760859	0.000253682	0.0108925	0.999999	0.00748217	0.841296	Reference L1HS	No	0	0	FALSE	FALSE
chr5	55753986	55753996	+	0.590469	0	0	0	0	0	0.000813251	0.999939	0.99763	0.981882	0.999203	0	0.99755	0.998892	0.0135655	0.000105709	0.648234	0	0	No	L1PA3	220084	220084	TRUE	FALSE
chr5	58384174	58390280	+	0.999142	0.734029	0.229425	0.926845	0.999058	0.98991	0.00660064	0.999927	0.998076	0.994352	0.992876	0.959813	0.990432	0.571193	0.996718	0.999891	0.999849	0.204279	0.490049	Reference L1HS	L1M2	0	0	FALSE	FALSE
chr5	58756852	58757468	-	0.77949	0	0	0	0.0151202	0.129219	0.00814328	0.0636661	0.000194364	5.63e-06	0.980225	0	0	0.00317519	0.96469	0.00676664	0	0	0	No	L1PA8A	149273	1257863	FALSE	FALSE
chr5	59285227	59285234	+	0	0	0.0271555	0	0.000143436	0.967059	7.03e-05	4.3e-07	0	4.66e-05	0.00612189	0.00484707	0.00023587	2.58e-05	7.86e-05	4.42e-06	9.82e-05	0.0120885	0.00018667	No	L2c	14941	14941	TRUE	FALSE
chr5	62823367	62823396	+	0.262809	0.00606216	0.125649	0.189333	0.917874	0.933274	0.973684	0.377943	0.369515	0.907177	0.973884	0.739685	0.963265	0.0839092	0.705403	0.65688	0.156529	0.94188	0.0187219	No	L1PA2	229	758911	TRUE	FALSE
chr5	65500366	65500418	-	6.14e-05	0	0	0	0	0	0	0.0467228	0.00421701	0.983762	0.00314974	0	0.00358808	0.289201	0	0.00350369	0.000425418	0.00376719	0	No	L1P1	651	651	FALSE	FALSE
chr5	69989570	69989576	-	0	0	0.0470277	0.00560079	0.0118143	0	0	0	0	0	0	0	0	0.254052	0.992397	0.0403792	0.789788	0.53967	0.000503314	No	No	545560	667392	FALSE	TRUE
chr5	70864657	70864663	-	0	0	0	0	0.00875492	0	0	0	0	0	0	0	0	0.326739	0.212104	0.97444	0.81991	0.612614	0.0433667	No	No	894665	894665	FALSE	TRUE
chr5	82429397	82429404	-	0	0	0	0.0098404	3.81e-05	1.02e-05	0	0.00142146	0	0.506253	4.21e-05	3.84e-06	0.997388	0	2.54e-05	0.000158455	0	4.27e-05	1.27e-06	No	L1PA2	60103	60103	TRUE	FALSE
chr5	85358705	85359689	-	0.99226	0.00743997	0.0188617	0	0.995508	0.00268415	0.994805	0.999998	0.999632	0	0.988264	0.0392362	0.999798	0.989278	0.990934	0.000680827	0.998375	0.00720454	0.998757	Reference L1HS	L2	0	0	FALSE	FALSE
chr5	86510690	86516749	+	0.995139	0	0	0	0	0.999546	0	0.937818	0.99965	0.999113	0.988579	0.00348054	0.999622	0.994667	0.995663	0.00315814	0	0	0.99829	Reference L1HS	No	0	0	FALSE	FALSE
chr5	86517158	86517165	-	0	0	0	0	0.0134345	0	0.00599657	0	0	0	0	0	0	0	0	0	0.993873	0	0	No	AluY	269	580185	FALSE	FALSE
chr5	90154952	90154955	+	0.00089732	0	0	0	0	0.996705	0.836003	0.188246	0.978743	0.000195807	0.00280279	0	3.58e-05	0.00139481	0.000125853	0	0.00100758	0	0	No	No	0	0	FALSE	FALSE
chr5	94681474	94681483	-	0.000109412	0	0	0	0	5.93e-05	0.00443843	0	3.51e-05	6.56e-05	0.00139202	4.66e-05	0	1.95e-06	3.2e-05	0	0	0.966457	0.00028416	No	(TTTTTCT)n	50538	2935441	TRUE	FALSE
chr5	97530701	97530936	+	0.996682	0	0.132132	0.607042	0.0266931	0.000317484	0.387137	0.396873	0.99561	0.995825	0.986283	0.993279	0.99982	0.999766	0.999472	0.999907	0.0182718	0.00894943	0.994001	Non-Reference L1HS (het)	(TTAATA)n	0	0	FALSE	FALSE
chr5	100644644	100644651	-	0	0	0	0	0	0	0	0.879763	0.999059	0.999995	0	0.00400076	0.140087	0.000118416	0	0	0	0	0	No	AluYh3	1211	105928	FALSE	FALSE
chr5	100645771	100645929	+	0.999168	0.112479	0.76466	0.93752	0.0109308	0.00555871	0.00856897	0.999959	0.997368	0.999042	0.995288	0.993236	0.999502	0.311187	0.999297	0.998839	0.996818	0.0376577	0.999923	Reference L1HS	Arthur1	0	0	FALSE	FALSE
chr5	102194808	102194846	+	0.00263846	0	0	0	0	0	0	0.611782	0.970584	0.000106805	0.0132556	0	0.00038963	0.0170362	0.000258442	0	0.00102455	0	0	No	(A)n	9	52	FALSE	FALSE
chr5	104518587	104524621	+	0.909968	0	0	0	0	0	0	0.999496	0.549678	0.999999	0.988855	0.993116	0.995385	0.999973	0.00417634	0.999997	0	0.00240192	0.999953	Reference L1HS	No	0	0	FALSE	FALSE
chr5	106147935	106149289	-	0	0	0	0	0	0	0	0	0.0359111	0	0.00081223	0.0347866	1.28e-05	0	0.250675	0.00516106	0.940561	0.950001	0.000600402	Reference L1HS	Charlie1a	0	0	FALSE	FALSE
chr5	109259387	109265424	+	0.997298	0.858964	0.983253	0.97766	0.999564	0.997828	0.998817	0.991195	0.999768	0.975335	0.990781	0.966661	0.999864	0.988017	0.0106328	0.999945	0.99888	0.996046	0.968096	Reference L1HS	No	0	0	FALSE	FALSE
chr5	110144563	110144569	-	0.674204	0	0.0170248	0.0153982	0	0	0	0.999819	0.998927	0.999974	0.000595675	0.00235392	0.998819	0.999822	0.99815	0.995764	0.000399134	0.00130171	0.994153	No	L1MEg	0	0	FALSE	FALSE
chr5	111138797	111139111	+	0.998364	0.910455	0.960232	0.973043	0.0124329	0.980338	0.998824	0.99988	0.996978	0.996842	0.997345	0.996017	0.99608	0.999795	0.999615	0.999599	0.999981	0.994933	0.995182	Reference L1HS	No	0	0	FALSE	FALSE
chr5	119599331	119605469	+	0.998524	0	0	0	0.997968	0.256928	0.999715	0.938794	0.872765	0.80047	0.990521	0.121525	0.910437	0.00627393	0.999342	0.999781	0.000200732	0.0052356	0.988811	Reference L1HS	No	0	0	TRUE	FALSE
chr5	119684757	119684786	-	0.00040859	0	0	0	0	0	0	0	0.000107994	0.999843	0.000250486	0.999645	0.0011248	0	0.000393941	0.999989	0	0.00476673	0	No	(T)n	60	60	FALSE	FALSE
chr5	120410193	120410199	+	0	0.0131418	0	0	0	0.00983989	0.00040558	0	0.89229	0.954912	0.488073	0.962417	0	0.000583909	0.0208202	0.215568	0.002566	0.000440189	0.00148436	No	AluYg6	19931	461099	FALSE	FALSE
chr5	120836959	120836979	-	0.13504	0	0.0111892	0.0202617	0.699034	0.350073	0.709672	0.8093	0.522738	0.621416	0.182259	0.0404747	0.659721	0.0109907	0.269254	0.325459	0.0104284	0.063182	0.909051	No	L1PA3	34319	181175	TRUE	FALSE
chr5	125571564	125571596	+	0.225142	0.0567811	0.0596869	0.205837	0.970567	0.982845	0.981275	0.954175	0.23484	0.931177	0.110889	0.723495	0.984148	0.922048	0.620937	0.919104	0.122278	0.970999	0.989054	No	L1PA3	0	0	TRUE	FALSE
chr5	132519994	132520004	+	4.1e-05	0	0	0.00712876	0	3.75e-05	0	0.053829	1.08e-05	0.414043	0	0.000114279	0.000513498	0.00768023	4.96e-05	0.956542	0	0	3.03e-07	No	L1PA2	172135	172135	TRUE	FALSE
chr5	133589300	133589304	+	0.0209166	0	0	0	0.971791	0	0.999698	0.27898	0	0.963223	0.00118445	0	0.999509	0.00150202	0.000124417	0.967172	0	0	7.2e-05	No	No	14	14	FALSE	FALSE
chr5	133982512	133982516	+	0	0	0	0	0	0	0	0	0	0	0	0	0	0	0	0.999429	0.000369913	0	0	No	AluSg4	228787	383850	FALSE	FALSE
chr5	134557222	134558539	-	0.993576	0	0	0.953784	0.998776	0.972835	0.98303	0.997787	0.998463	0.997556	0.998145	0.966752	0.97673	0.95841	0.974475	0.99013	0.993891	0.971253	0.985852	Reference L1HS	(T)n	0	0	FALSE	FALSE
chr5	134562490	134562495	+	0	0	0	0	0	0	0	0	0	0	0	0	0	0	0.95917	0	0	0	1.07e-07	No	AluSx1	5049	163490	FALSE	FALSE
chr5	136410166	136411505	-	0.999272	0	0.672644	0.937964	0.993846	0.976148	0.931313	0.997192	0.996228	0.99982	0.998765	0.00126328	0.99879	0.945328	0.995809	0.991407	0.99763	0.134274	0.892959	Reference L1HS	L1P1	0	1267562	FALSE	FALSE
chr5	139084162	139084802	+	0.997149	0.709708	0.970847	0.977053	0.987274	0.0142761	0.343672	0.995971	0.995692	0.997069	0.987609	0.993557	0.990388	0.993627	0.986469	0.999443	0.999606	0.99053	0.991924	Reference L1HS	No	0	0	FALSE	FALSE
chr5	139830588	139830598	-	0	0	0	0	0	0	0	0	0	0	0	0	0	0.00122436	0.000377727	0.999407	0	0	0	No	(CTTT)n	299	299	FALSE	FALSE
chr5	141106779	141106860	+	0	0	0.0387328	0	0	0	0	0	0	0.982439	0	0	0	0.284387	0.739435	0.283776	0	0	0	No	No	404639	1152614	FALSE	FALSE
chr5	141107183	141107205	-	0	0	0	0.0447435	9.22e-05	0	0.0792792	0.996701	0.528948	0	0.008382	0.0192325	0.975559	0	0	0	0	0	0.113922	No	HAL1ME	404294	404294	FALSE	FALSE
chr5	144551049	144553770	-	0.998968	0.00980746	0.396406	0.882096	0.0114734	0.00288509	0.00432809	0.996106	0.997954	0.995915	0.98209	0.949252	0.995716	0.0167042	0.549755	0.9999	0.980882	5.16e-06	0.989755	Reference L1HS	No	0	0	FALSE	FALSE
chr5	145090386	145090395	-	0	0	0	0	0	0	0.00160926	0.000269259	0	0	0	0	0	0	0.000564854	0.994494	0	0	0.001999	No	L1PA16	3620	138936	FALSE	FALSE
chr5	145093709	145094080	+	0.999708	0.534914	0.664865	0.662528	0.851743	0.981523	0.999985	0.999957	0.992295	0.997411	0.0572455	0.254389	0.277151	0.980649	0.00397723	0.999022	0.0289775	0.98394	0.421754	Reference L1HS	L1MEf	0	0	FALSE	FALSE
chr5	146615535	146615536	+	0.0460604	0	0	0	0.990605	0.0231543	0.335876	0.000537399	0.88362	0.821658	0.00157527	0.00299201	2.76e-05	0.00213047	0.000556989	0.0970125	0.000425296	0	0.00120883	No	L1MA2	74	74	FALSE	FALSE
chr5	147958459	147958540	-	0.00254435	0	0.0297034	0.000162769	0.994443	0.999512	0.00100503	0.992472	0.9816	0.999505	0.436391	0.894067	0.541183	0.987849	0.985422	0.998718	0.999999	0	0.999996	No	(T)n	0	0	FALSE	FALSE
chr5	152076868	152082897	+	0.998203	0.451781	0.901321	0.96475	0.977465	0.00428558	0.9995	0.979893	0.993718	0.995995	0.988609	0.949416	0.993705	0.949294	0.999251	0.999762	0.995589	0.838299	0.992272	Reference L1HS	No	0	0	FALSE	FALSE
chr5	152085901	152085909	-	0	0	0	0	0	0	0	0	0	0	0	0	0	0	0	0	0	0.98416	0	No	AluY	2760	408946	FALSE	FALSE
chr5	152087799	152087823	-	0	0	0	0	0	0	0	0	0.948167	3.85e-05	0.000108575	0	0.0914715	0	0.000535979	0.00230803	0	0	0	No	(T)n	4658	410844	FALSE	FALSE
chr5	152096671	152096809	+	0.000213042	0	0	0	0.992558	0	0.00678363	0	0	0	0	0	0	0.997193	0.00215171	0.999986	1	0.968744	0.982046	No	MLT1K	0	0	FALSE	FALSE
chr5	152339787	152340020	-	4.25e-05	0	0	0	0.063292	0.000243574	1.86e-05	0.00182556	0.217538	0.975821	0.646325	1.89e-05	0.00102458	0.00801833	0.783592	0.811277	5.14e-06	4.44e-07	0.448146	No	(AT)n	242886	546482	TRUE	FALSE
chr5	152885883	152885918	-	0.998836	0.304586	0.89932	0.92484	0.0150928	0	0.005185	0.998967	0.998994	0.958157	0.190636	0.945783	0.999938	0.990695	0.69178	0.999029	0	0.0788231	0	No	(T)n	365	584	FALSE	FALSE
chr5	152886436	152892473	-	0	0	0	0	0	0.999204	0	0	0	0	0	0	0	0	0	0	0.000830335	0	0.992788	Reference L1HS	L1M5	0	0	FALSE	FALSE
chr5	156061914	156067966	-	0.996428	0.0917258	0.087247	0.551537	0.99591	0.995901	0.999137	0.998379	0.996239	0.999668	0.99632	0.997056	0.982638	0.999386	0.946538	0.999968	0.999629	0.997616	0.993176	Reference L1HS	No	0	0	FALSE	FALSE
chr5	159924187	159924197	-	0.992458	0.677779	0.862004	0.889709	0.999267	0.998857	0.999249	0.954575	0.978514	0.961777	0.967446	0.284006	0.990943	0.986398	0.996429	0.869656	0.997517	0.59569	0.00553785	Non-Reference L1HS (het)	Charlie18a	0	0	FALSE	FALSE
chr5	160709605	160709608	-	0.00131002	0	0	0	0	0.254187	0	0	0	0.993637	0.000121317	0	0	0	0	0.00174154	0	0	0	No	No	48	48	FALSE	FALSE
chr5	166420676	166421564	+	0.998835	0.596488	0.863281	0.970138	0.969348	0.996078	0.997108	0.994132	0.99754	0.999944	0.996075	0.970082	0.993096	0.970149	0.988522	0.992439	0.997792	0.992467	0.990658	Reference L1HS	No	0	0	FALSE	FALSE
chr5	166966756	166966761	-	0.0219956	0	0	0	0	0	0.0107431	0.992071	5.97e-05	0.102905	0	0.999936	1.17e-05	0.156741	9.27e-05	0.0743234	0	0	0	No	No	63	63	FALSE	FALSE
chr5	171362617	171362626	+	0	0	0	0	0	0	0	0	0	0	0	0	0	0	0	0	0	0	0.938524	No	AluSx	40426	50262	FALSE	FALSE
chr5	172979339	172979345	+	0	0	0	0	0	0	0	0	0	0	0	0	0	0	0	0	0	0	0.921004	No	AluY	302242	316203	FALSE	FALSE
chr5	173281519	173281520	-	0.000110266	0	0	0	0.671208	0	0	0.000466096	0	0	0.000100089	0	0	0	0.919904	0	0	0	0.000135924	No	No	67	67	FALSE	FALSE
chr5	173402791	173408828	-	0.999179	0.768199	0.911298	0.960436	0.998717	0.997053	0.987314	0.986413	0.996594	0.996653	0.99304	0.984809	0.98896	0.987556	0.996693	0.999831	0.999822	0.979558	0.994786	Reference L1HS	No	0	0	FALSE	FALSE
chr5	176800735	176800744	-	0	0	0	0	0	0	0	0	0	0	0	0	0	0	0.936843	0	0	0	0	No	(GT)n	452080	452080	FALSE	FALSE
chr6	2417769	2423803	-	0.999458	0.0454883	0	0.955235	0.891709	0.0114311	0.0234614	0.999855	0.997477	0.99999	0.977593	0.999897	0.999352	0.998999	0.996667	0.999983	0.999646	0.0119401	0.999974	Reference L1HS	Charlie1a	0	0	FALSE	FALSE
chr6	13190783	13190790	+	0	0.0673417	0.439386	0.907919	0.948123	0.982938	0.968579	0	0	0	0	0	0.998979	0.0671068	0.0333521	0.993977	0.999822	0.00956597	0.999842	No	No	0	0	FALSE	FALSE
chr6	13502803	13502818	+	0.998763	0.132279	0.559245	0.948119	0.575544	0.98725	0.992614	0.975732	0.99395	0.744558	0.937274	0.435079	0.995008	0.918216	0.999739	0.993138	0.999587	0.564216	0.917222	Non-Reference L1HS (hom)	MLT2B4	0	0	FALSE	FALSE
chr6	17435695	17435699	+	0.00575671	0	0	0.000816022	0.0092976	0.0120085	0.244448	1.09e-06	0.782219	0.999833	0.664829	0.0474848	0.984881	0.000199221	0.00320353	0.983112	0.000563937	9.35e-05	0.625771	No	GA-rich	52	52	FALSE	FALSE
chr6	18910620	18912973	-	0.99947	0.635212	0.176518	0.915172	0.999882	0.997907	0.999323	0.999279	0.999536	0.999671	0.987459	0.967308	0.992845	0.988237	0.999856	0.999982	0.999997	0.996155	0.996047	Reference L1HS	No	0	0	FALSE	FALSE
chr6	19764892	19771124	+	0.997808	0.00509425	0.13153	0.718611	0.945818	0.001828	0.00661251	0.990303	0.993406	0.990086	0.976244	0.816511	0.990464	0.994952	0.999305	0.999957	0.999764	0.278549	0.998975	Reference L1HS	(A)n	0	0	FALSE	FALSE
chr6	19952763	19952799	-	0.561643	0.000921429	0.0112647	0.0672699	0.571864	0.055617	0.873507	0.314877	0.975972	0.816306	0.731328	0.152757	0.908894	0.00467934	0.279539	0.701968	0.949209	0.0691646	0.926404	No	L1MA6	159865	1042077	FALSE	FALSE
chr6	26856070	26856077	+	0.000772733	0.0842104	0	0.0483243	0.00323566	0.0005961	0.00169678	0.937657	0.962776	0.867989	0.42679	0.364455	0.196854	0.769026	0.845871	0.958268	0.00719258	5.57e-05	0.887567	No	L1PA16	342037	342037	FALSE	TRUE
chr6	30702257	30702261	+	0	0	0	0	0	2.8e-05	0.994578	0	0.000240927	7.23e-07	0	0.000299296	0.000568772	0	0	0	0	0	5.61e-06	No	AluY	614518	614518	FALSE	FALSE
chr6	32410310	32411178	+	0.999398	0.471243	0.949693	0.912516	0.145982	0.997502	0.999974	0.999906	0.99951	0.998841	0.996259	0.95645	0.999417	0.999721	0.796224	0.999896	0.999505	0.99623	1	Reference L1HS	L1P1	0	0	FALSE	FALSE
chr6	32708853	32709255	-	0.998323	0.148602	0.445393	0.964114	0	0.00841618	0	0.992419	0.992298	0.994473	0.952391	0.0865698	0.995093	0.0687188	0.000159218	0.99981	6.33e-05	0.00631385	0.814447	Reference L1HS	Tigger4b	0	0	FALSE	FALSE
chr6	35827322	35827363	-	0.00262439	0.0315056	0.00993658	0.0172666	0.000836479	0.00263768	0.00106273	0.281063	0.272697	0.999918	0.961145	0.71857	0.583712	0.923622	0.733155	0.956267	0.72542	0	7.29e-07	No	MLT1F2	320	469014	TRUE	FALSE
chr6	39677502	39678329	-	0.988085	0	0	0	0	0	0	0.999935	0.997578	0.999999	0.997215	0.99924	0.999901	0.958438	0.998687	0.192694	0	0.971231	0.998987	Reference L1HS	No	0	0	FALSE	FALSE
chr6	41128524	41128562	-	0.00408531	0.641963	0.0318626	0.162927	0.942509	0.725482	0.0781956	0.313807	0.0176124	0.0240786	0.0187968	0.0830256	0.0380026	0.00448395	0.0062338	0.00716918	0.00436027	0.0613345	0.133083	No	(T)n	456174	938333	TRUE	FALSE
chr6	44588520	44588523	-	0.000107774	0	0	0	0	0	0	0.000183323	0	0.000671254	0.000792084	0.999936	0	0.000108577	0	0	0	0.159847	0.000956621	No	L1PA5	769562	1296437	FALSE	FALSE
chr6	48900978	48902381	-	0.999575	0.440456	0.884388	0.837365	0.761034	0.837181	0.154403	0.99978	0.996424	0.994742	0.983564	0.951757	0.999818	0.987366	0.997286	0.99959	0.999396	0.99024	0.999997	Reference L1HS	No	0	0	FALSE	FALSE
chr6	50225846	50225854	-	0.00146476	0	0	0	0	0.998011	0.00486801	0.00532415	0.693185	0.00248041	0.792179	0	0	0.0265236	0.00555717	0	0.138243	0	0	No	L1PA4	417981	418038	TRUE	FALSE
chr6	50643343	50643353	+	0	0	0.00254835	0.0808853	0	0	0	0.999729	0	0.995248	0.996748	0	0.99495	0	0	0	0.998209	0	0	No	AluY	482	918325	FALSE	FALSE
chr6	50643995	50647884	-	0.998498	0	0	0.0126493	0	0.000349177	0.00598186	0	0.998918	0	0	0	0	0.998121	0.995979	0.383087	0	0	0	Reference L1HS	L1PA6	0	0	FALSE	FALSE
chr6	54838164	54838171	-	0.999683	0.783008	0.818617	0.946623	0.0171651	0.992685	0.998751	0.999949	0.999646	0.996542	0.998	0.994512	0.978853	0.994979	0.998951	0.999935	0.999983	0.989546	0.998867	No	No	26	55	FALSE	FALSE
chr6	55647733	55648487	-	0.999066	0	0	0.930046	0.997963	0.0117564	0.0104202	0.980243	0.999425	0.0499454	0.993539	0.992649	0.999671	0.00185995	0.997242	9.91e-07	0.986145	0.810536	0.995589	Reference L1HS	(T)n	0	0	FALSE	FALSE
chr6	55730124	55730329	-	0.999376	0.483175	0.283998	0.887168	0.976246	0.972831	0.995557	0.999807	0.998768	0.999512	0.993187	0.996308	0.999784	0.978112	0.999591	0.0919564	0.994863	0.00599159	0.0121521	Reference L1HS	HAL1ME	0	0	FALSE	FALSE
chr6	55737572	55737577	+	0	0	0	0	0	0	0	0.00284158	0	0	0.952048	0	0	0	0	0	2.96e-05	0	0	No	L1PA4	7351	2317343	TRUE	FALSE
chr6	57897694	57897700	+	6.18e-05	0.00252851	0.00571475	0.18094	0.00667909	8.58e-05	0.00325906	0.959523	0.903105	0.945045	0.793588	0.16945	0.651848	0.14773	0.0278299	0.971352	0.00482675	0.00410448	0.299079	No	L1PA16	22871	162727	FALSE	TRUE
chr6	66077640	66078408	-	0.995294	0	0	0	0.00293317	0	0	0.00352487	0.0809895	0	0	0.945861	0	0.946055	0.998284	0.00223721	0.134638	0.0959945	0	Reference L1HS	(TTTTA)n	0	0	FALSE	FALSE
chr6	67422467	67422473	-	0.0337645	0.0144639	0.00360537	0	0.00940643	0	0.00174325	0.000416028	0.686768	0.860967	0.000288038	0.0272934	2.62e-05	0.00167672	0.999845	0.968383	0.000181371	0.00844727	2.25e-05	No	L1PA7	0	0	FALSE	FALSE
chr6	70010347	70017114	NA	0.996923	0	0	0	0.00700446	0.135871	0.00236618	0.966408	0.982644	0.992858	0.998695	0.0444954	0.752372	0.411071	0.983998	0.779982	0.0991435	0	0.737826	Reference L1HS	L1ME1	0	NA	FALSE	FALSE
chr6	71827490	71827575	-	0	0	0	0	0	0	0	0.318995	0.00389471	0.998738	0	0.000460911	0	0	0	0	1.76e-05	0.000386533	0.000808759	No	L1PA3	262221	302386	TRUE	FALSE
chr6	72988649	72994686	-	0.998539	0.635713	0.977569	0.976574	0.932815	0.997932	0.993365	0.997667	0.992789	0.996639	0.997942	0.99906	0.99442	0.991525	0.996429	0.999694	0.999825	0.950383	0.995833	Reference L1HS	No	0	0	FALSE	FALSE
chr6	73285647	73285802	-	0.997252	0.226321	0.166456	0.925646	0	0	0.00628268	0.999953	0.999442	0.999625	0.986033	0.975885	0.997379	0.983758	0.999576	0.999935	0.999861	0.991566	0.98909	Reference L1HS	No	0	0	FALSE	FALSE
chr6	74155736	74156868	-	0.9961	0.51755	0.0134981	0.0936159	0.999491	0.00454052	0.00518223	0.998389	3.46e-05	0.992019	0.993245	0.192762	0.987441	0.989435	0.000271444	0.999821	0.999983	0.00652697	0.995762	Reference L1HS	No	0	0	FALSE	FALSE
chr6	74209070	74209306	+	7.09e-05	0	0	0	0	0.00709776	0	0.998602	5.92e-05	0.847658	0	0	0	0.57524	0	0	0	0.0398771	7.51e-06	No	L1PA2	16366	290896	TRUE	FALSE
chr6	74210423	74210433	+	0.0180831	0.00135814	0	0.00963649	0.0052538	0.0134345	0.542883	0	0.0203235	0.0954635	0.85354	0.835211	0.776712	0.0170829	0.494659	0.990924	0.893451	0.704509	0.234668	No	No	15239	292249	TRUE	FALSE
chr6	77045117	77045151	+	0	0	0	0.000445139	0.000177223	0.000409005	9.18e-06	9.06e-06	0	0.000232099	0.124104	0	0.000404534	1.08e-06	0.00122996	0.99092	2.89e-07	0.00025417	0.046779	No	L1PA2	37606	708053	TRUE	FALSE
chr6	77270923	77270933	-	0.00576368	0.00853178	0.0165718	0.220744	0.99555	0.000105118	0.00339088	0.0217079	0.99114	0.998928	0.97247	0.994621	0.987123	0.000250985	0.160681	0.0238691	0.93077	0.997818	0.000728279	Non-Reference L1HS (het)	L2c	0	0	FALSE	FALSE
chr6	81401268	81401278	+	0.554651	0.117261	0.257043	0.261926	0.854936	0.860278	0.906446	0.64116	0.668934	0.43716	0.591384	0.131634	0.105484	0.787883	0.897495	0.903686	0.892822	0.788842	0.747767	No	L1PA2	128	218342	TRUE	FALSE
chr6	82562603	82562608	-	5.76e-05	0	0	0	0	0	0	0.0164276	0.981829	0.00182313	0.428882	0	0.00354174	0.00217658	0.000190975	0	0.000123136	0	0	No	L1PA2	405715	405715	TRUE	FALSE
chr6	85984911	85984920	-	0	0	0	0	7.09e-05	6.04e-06	0.00793	0	0	0.021671	0	0	0.952703	0	6.3e-05	0.00110443	4.18e-05	0	4.12e-06	No	L1M1	14047	14047	TRUE	FALSE
chr6	85986371	85986666	+	0	0	0	0	0	0.00828323	0.00462952	0.912816	0.0548066	0.895684	0.347326	0.00148588	0	0.0838688	0.998632	0.0405997	0	0.125949	0.987038	No	L1PA2	12301	849030	TRUE	FALSE
chr6	90959637	90959805	-	0.967569	0	0	0	0	0	0	0	0	0.00201495	0	0	0	0	0.963358	0	0	0	0	No	(TA)n	0	0	FALSE	FALSE
chr6	93246067	93246069	-	0	0	0	0	0	0	0	0	0	0	0	0	0	0	0	0	0.961337	0	0	No	AluSg	67354	67354	FALSE	FALSE
chr6	93865733	93871783	-	0.999415	0.146355	0.393689	0.861255	0.0154309	0.00612279	0.0172949	0.999824	0.999771	0.999972	0.977213	0.983361	0.976703	0.968647	0.997627	0.997372	0.999996	0.971216	0.985817	Reference L1HS	No	0	0	FALSE	FALSE
chr6	94197995	94197996	-	4.58e-05	0	0	0	0	0.996387	0	0	0.000511469	0.000197269	0.000216822	0.0679387	0.000200408	0	0	0	0	0.0141624	0	No	No	74	74	FALSE	FALSE
chr6	97580661	97580721	-	0.000144653	0	0	0	0	0	0	0.00120891	0.000128734	0	0.00349069	0.997303	6.84e-05	0.00217431	0	0	0.00056319	0	0	No	(T)n	53	53	FALSE	FALSE
chr6	99895210	99895360	-	0.998654	0.0710175	0.158704	0.806693	0.996791	0.00316475	0.999994	0.995194	0.997857	0.999432	0.993411	0.946774	0.976679	0.995299	0.99024	0.0166034	0.999621	0.947287	0.985839	Reference L1HS	HAL1	0	0	FALSE	FALSE
chr6	101835891	101835898	-	0.140327	0	0	0.00207211	0	0	0.00439989	0.0226704	0.998987	0.999673	0.78631	0	1.14e-05	0.00126603	0.00995106	0.0545208	0.000520436	0	0	No	HAL1	0	0	FALSE	FALSE
chr6	102398214	102398223	-	0.990074	0.00406716	0.0406641	0.553848	0.027315	0.000563683	0.078363	0.00562951	0.957923	0.998227	0.814158	0.914133	0.984357	0.948974	0.998541	0.870649	0.999991	0.988158	0.986213	Non-Reference L1HS (het)	No	0	0	FALSE	FALSE
chr6	103654612	103654649	-	0.5212	0.288525	0.575223	0.291719	0.369891	0.853466	0.998006	0.845108	0.939365	0.889566	0.955564	0.861763	0.924279	0.297711	0.523789	0.884829	0.145017	0.0889661	0.7265	No	L1PA2	89417	214002	TRUE	FALSE
chr6	106401400	106401406	-	0.000587132	0	0	0	0.894647	0	0.996619	0.000498433	0	0.000465538	0.0040448	0.273428	0.00137669	0	0	0.000551503	0.000486161	0.0109152	0	No	No	55	55	FALSE	FALSE
chr6	106814226	106814234	+	0	0	0	0	0	0	0	0	0	0	0	0	0	0	0.999325	0	0	0	0	No	AluJb	7545	7545	FALSE	FALSE
chr6	110155531	110158535	-	0.997795	0.85107	0.893962	0.95983	0.978918	0.995086	0.982979	0.992825	0.996812	0.997342	0.985685	0.867326	0.994767	0.998116	0.999767	0.999966	0.997969	0.968852	0.995813	Reference L1HS	No	0	0	FALSE	FALSE
chr6	112703745	112709785	+	0.998444	0	0	0.153785	0	0.99662	0	0.999867	0.996612	0.999857	0.99922	0.942956	0.998913	0.996936	0.0016725	0.999935	0.999943	0.993555	0.963722	Reference L1HS	No	0	0	FALSE	FALSE
chr6	113605758	113606611	-	0.999111	0.474888	0.233733	0.974168	0.012723	0.995924	0.0122234	0.995943	0.99966	0.995445	0.995703	0.998241	0.999761	0.99336	0.999178	0.999917	0.0013617	0.0132406	0.999997	Reference L1HS	No	0	0	FALSE	FALSE
chr6	115578812	115579570	-	0.993878	0.735555	0.874545	0.965863	0.976213	0.849137	0.983055	0.995928	0.948248	0.994974	0.996873	0.938493	0.983293	0.942865	0.975233	0.99011	0.999992	0.978808	0.994107	Reference L1HS	(T)n	0	0	FALSE	FALSE
chr6	115580383	115580390	+	0	0	0	0	0	0	0	0	0.998754	0.00235308	0.135987	0.856394	0.0136	0	0	0	0	0	0	No	A-rich	1477	267349	FALSE	FALSE
chr6	115966046	115966083	+	0.000923129	0.023279	0.00278247	0.152538	0.000400412	0.984679	0.04275	0.00441976	0.968818	0.973297	0.255897	0.720129	0.121797	0.00179371	0.985651	0.374008	0.000187992	0.187615	0.00015956	No	L1PA2	387140	653012	TRUE	FALSE
chr6	116776841	116776846	-	5.04e-05	0	0	0	0	0	0	0.990524	0.00388282	0.00560032	0.0646938	0	0	0	1.86e-05	0	0.00557481	0	0.00232693	No	L1PA5	65226	65226	FALSE	FALSE
chr6	117158356	117158366	+	0	0	0	0	0	0	0	0	0	0	0	0	0	0	0.952386	0	0.00039821	0	0	No	L1ME1	49943	50150	FALSE	FALSE
chr6	121168726	121168731	+	0.00570312	0	0.0369056	0	0.716222	0	0	0.00189042	0.000156367	0.000669956	0.000448481	0.930692	0.877266	0	0.000181496	0	0.000946844	7.02e-07	0.00125848	No	L1P3	76	76	FALSE	FALSE
chr6	123532796	123532804	-	0.998353	0	0.0345168	0.330841	0.00646813	0.00198388	0.00516404	0.999943	0.999635	0.999949	0.990493	0.994501	0.95831	0.77604	8.82e-05	0.00103466	0.994417	0.00884645	5.12e-07	Non-Reference L1HS (het)	MER33	0	0	FALSE	FALSE
chr6	125288564	125289534	+	0.999265	0	0	0.958471	0.0117983	0.182708	0.999764	0.999951	0.995761	0.994233	0.972356	0.984942	0.997244	0.999614	0.990647	0.999976	0.999909	0.0566229	0.996469	Reference L1HS	(A)n	0	0	FALSE	FALSE
chr6	126302447	126302466	-	0.997174	0.00275476	0.0117827	0.0254078	0.00656966	4.07e-05	0.760914	0.9961	0.991344	0.98543	0.897334	0.975773	0.0520196	0.00335971	0.0492904	0.969783	0.966818	0.00164195	1.24e-05	Non-Reference L1HS (het)	No	0	0	FALSE	FALSE
chr6	129000000	129004422	+	0.997055	0	0.0746502	0.376962	0.00776879	0.0116228	0.999482	0.998276	0.998192	0.000650339	0.991948	0.988917	0.992979	0.998652	0.999844	0.00831845	0.999994	0.00144862	0.97141	Reference L1HS	No	0	0	FALSE	FALSE
chr6	133020686	133026746	-	0.998832	0.67235	0.974352	0.97584	0.0541532	0.546106	0.999958	0.999952	0.992438	0.999817	0.965497	0.998662	0.987613	0.991429	0.932281	0.99994	0.972831	0.988279	0.997746	Reference L1HS	No	0	0	FALSE	FALSE
chr6	136384301	136384303	-	0	0	0	0	0	0	0	0	0	0	0	0	0.931483	0	0	0	0	0	0	No	A-rich	7220	352455	FALSE	FALSE
chr6	136391158	136391744	+	0.983558	0.635226	0.66231	0.928282	0.999075	0.238393	0.998724	0.999353	0.999428	0.998759	0.962189	0.707182	0.65146	0.90942	0	0.439017	0.997192	0.98586	0.968914	Reference L1HS	(AAC)n	0	0	FALSE	FALSE
chr6	136392385	136392392	-	0	0	0	0	0	0	0	0	0	0	0	0	0	0	0.999664	0	0	0	0	No	No	531	360539	FALSE	FALSE
chr6	142128968	142128976	-	0.999497	0.578553	0.884084	0.953053	0.0441777	0.983937	0.997937	0.999395	0.999314	0.995055	0.995006	0.999921	0.999138	0.991539	0.9949	0.999839	0.999944	0.242641	0.083376	Non-Reference L1HS (het)	No	0	0	FALSE	FALSE
chr6	147874648	147874673	+	0.999649	0.842336	0.93371	0.921295	0.998831	0.399322	0.998922	0.996716	0.998524	0.997101	0.996115	0.964749	0.999943	0.998262	0.999627	0.997926	0.999996	0.994743	0.999723	Non-Reference L1HS (het)	No	0	0	FALSE	FALSE
chr6	151848497	151848511	+	0.00156491	0.00946171	0.0114148	0.00227277	0.00135036	0.31945	0.317269	0.984199	0.381946	0.182711	0.392217	0.649595	0.467888	0.0131481	0.722603	0.258981	0.33393	0.645625	0.4807	No	No	174	281231	TRUE	FALSE
chr6	156040166	156040167	+	0.000181585	0	0	0	0.0111429	0	0.00196084	0	0	0.00672133	0	0	0	0	7.3e-05	0.999981	0	0	0	No	No	0	0	FALSE	FALSE
chr6	157547713	157547722	-	0.998754	0.92077	0.664933	0.958433	0.0100007	0	0.27807	0.0334014	0.999453	0.993401	0.966775	0.00793799	0.938922	5.19e-06	0.999141	0.99867	0.999837	0	0.990938	Non-Reference L1HS (het)	No	0	0	FALSE	FALSE
chr6	159547178	159547225	-	0.167198	0	0	0.00591617	0	0	0.0269595	0	2.56e-05	0.000921791	0.122238	0	1.7e-05	0	0.941679	0	0.000229526	0.00105041	0.000614114	No	(T)n	49	49	FALSE	FALSE
chr6	160409015	160409644	-	0.999442	0.88746	0.964173	0.972377	0.999391	0.972844	0.995369	0.996828	0.991819	0.997903	0.994843	0.979922	0.991754	0.995598	0.996565	0.996356	0.999969	0.987686	0.995172	Reference L1HS	No	0	0	FALSE	FALSE
chr6	161760221	161760237	+	0.995884	0.773335	0.84261	0.960921	0.988546	0.998218	0.997165	0.967161	0.99156	0.984604	0.981246	0.987856	0.938499	0.988633	0.999185	0.502673	0.998567	0.994272	0.985099	Non-Reference L1HS (het)	No	0	0	FALSE	FALSE
chr6	161982231	161983925	+	0.998839	0.762492	0.897144	0.968282	0.998806	0.998537	0.999354	0.995054	0.997426	0.997155	0.99722	0.996539	0.996358	0.97776	0.999716	0.999975	0.999963	0.98605	0.995214	Reference L1HS	No	0	0	FALSE	FALSE
chr6	167338451	167338461	+	0	0	0	0	0	0	0	0	0	0	0	0	0	0	0.992519	0	0	0	0	No	(AC)n	1387050	1387050	FALSE	FALSE
chr7	324846	324853	+	0	0	0	0	0	0	0	0	0	0	0	0	0	0	0	0.999866	0	0	0	No	AluSx1	172964	172964	FALSE	FALSE
chr7	7979379	7979397	+	0.997697	0.593866	0.424886	0.82587	0.173956	0.0340913	0.648532	0.998351	0.993567	0.996969	0.992932	0.918984	0.99914	0.995105	0.999797	0.823157	0.944831	0.998053	0.998008	Non-Reference L1HS (het)	No	0	0	FALSE	FALSE
chr7	10735942	10735943	+	0	0	0	0	0	0	0	0	0	0	0	0.282138	0	0	0	0	0	0.920442	0	No	MLT1J	80127	80127	FALSE	FALSE
chr7	14590174	14590179	+	0.000378614	0	0	0	0	0.951871	0.998971	0.00191165	0	0	0.000465059	0	0	0	0	0	0	0	0	No	No	281	87651	FALSE	FALSE
chr7	25041562	25047891	-	0.998496	0.593431	0.664107	0.949551	0.998413	0.316178	0.00758924	0.00198914	0.993758	0.999977	0.994263	0.26864	0.990049	0.00380192	0.0872028	0.990126	0.998603	0.00771012	0.996959	Reference L1HS	AluSz	0	0	FALSE	FALSE
chr7	28743844	28744251	-	0.998749	0.109001	0.863086	0.94499	0.96579	0.0451268	0.999991	0.967322	0.996586	0.999996	0.994916	0.996531	0.993521	0.510715	0.999003	0.991522	0.999976	0.99407	0.994435	Reference L1HS	MLT1C	0	0	FALSE	FALSE
chr7	30439242	30445298	+	0.99913	0	0.297298	0	0.0103374	0.000870314	0	0.999143	0.999661	0.999784	0.998078	0	0.997754	0.20356	0.904308	0.999883	0	0.293625	0.995224	Reference L1HS	L1MB2	0	0	FALSE	FALSE
chr7	30445752	30445760	+	0	0.166249	0	0.946764	0.00631859	0.000373876	0	0	0	0	0	0	0	0	0	0	0.0977378	0	0	No	AluSx1	211	474	FALSE	FALSE
chr7	31484162	31485639	-	0.993336	0	0	0.0223344	0.00991599	0	0.997303	0	0.998189	0.999591	0.333854	0	0.999544	0.000496763	0.999082	0.982235	0.438205	0.0061399	0.975517	Reference L1HS	(T)n	0	0	FALSE	FALSE
chr7	45635601	45635631	-	0	0	0	0	0	0.953132	0	0	0	0	0	0	0	0.000464484	0	0.00151943	0	0	0	No	(T)n	58442	143324	FALSE	FALSE
chr7	45694129	45694134	+	0.998435	0.567427	0.784098	0.97087	0.34097	0.998727	0.998244	0.982994	0.999561	0.999278	0.994735	0.998819	0.994725	0.949498	0.994873	0.9991	0.9985	0.99644	0.973151	No	L1M5	0	0	FALSE	FALSE
chr7	53584818	53584826	-	0.983077	0.505326	0.421976	0.86251	0.996673	0	0.999839	0.996466	0.999501	0.00253108	0.00255509	0.996724	0.989143	0.991235	0.992702	0.00191228	0.000420966	0.0627282	0.993991	Non-Reference L1HS (het)	No	0	0	FALSE	FALSE
chr7	63032547	63032557	+	0.999102	0.0571792	0.911303	0.93598	0.951894	0.0117194	0.637941	0.982465	0.973706	0.997682	0.990142	0.999777	0.999871	0.982039	0.936487	0.999776	0.999989	0.701482	0.999973	No	L1MEc	0	0	FALSE	FALSE
chr7	66286771	66292884	-	0.994157	0.00328419	0.0411319	0.0236018	0.411405	0.00795601	0.0280675	0.996335	0.994767	0.99394	0.969354	0.99591	0.853362	0.210008	0.999809	0.0796687	0.000677407	0.996678	0.995195	Reference L1HS	(TTTTA)n	0	0	FALSE	FALSE
chr7	67126197	67126200	-	0.0134478	0	0	0	0	0.996147	0.000791356	0.00393317	0.650679	0.225786	0.000281724	0	0.669812	0	0.00198321	0.0245492	0	0	0.00119306	No	L1MC1	5	5	FALSE	TRUE
chr7	70197328	70203363	+	0.998704	0.100762	0.707685	0.925716	0.992017	0.0258289	0.999008	0.999119	0.999818	0.996186	0.992297	0.954915	0.999548	0.997996	0.999189	0.999595	0.444808	0.584541	0.999683	Reference L1HS	HAL1ME	0	0	FALSE	FALSE
chr7	70363485	70363490	+	0.996574	0.213619	0.870213	0.742375	0.963035	0	0.00688872	0.999882	0.998769	0.988762	0.853454	0.00432688	0.999929	0.766789	0.975186	0.999759	0.993872	0.00866088	0.999708	No	No	2	2	FALSE	FALSE
chr7	70723702	70723717	-	0.999508	0	0.151388	0.919105	0.999394	0.00402835	0.997976	0.0252469	0.999415	0.991258	0.993436	0.00189417	0.995491	0.00131542	0.998577	0.00289882	0.998474	0.0115357	0.999974	Non-Reference L1HS (het)	No	0	0	FALSE	FALSE
chr7	75697814	75697815	+	0	0	0	0	0	0	0	0	0	0	0	0	0.995108	0	0	0	0	0	0	No	AluSz	8658	1097100	FALSE	FALSE
chr7	75705382	75705385	-	0	0	0	0	0.994216	0	0	0	0	0	0	0	0	0	0	0	0	0	0	No	AluSq2	1088	1088	FALSE	FALSE
chr7	75706469	75707603	-	0.994691	0.068311	0	0.579356	0.000894256	0.000449671	0.883962	0.875862	0.739208	0.999709	0.663892	0.000276339	0.998433	0.830497	0.79364	0.98413	6.65e-07	0	0.916329	Reference L1HS	L1MB3	0	0	FALSE	FALSE
chr7	76590713	76590719	+	0.000123474	0	0.02225	0.00241002	0	0.596546	0	0.00549696	0.989034	0.994942	0.973344	0	0.987673	0.000147073	0.00738044	0.00296381	0.99923	0.00427849	0.553213	No	L1PA15	204196	204196	FALSE	TRUE
chr7	85272404	85272411	-	0.998357	0.111215	0.915887	0.947801	0.460181	0.00434498	0.936803	0.985633	0.996222	0.999928	0.969262	0.978671	0.995831	0.975313	0.999973	0.999982	0.227274	0.994652	0.992274	Non-Reference L1HS (hom)	LTR16E1	0	0	FALSE	FALSE
chr7	85415418	85415436	+	0.00428152	0.014364	0.0191234	0.0243494	0.0127426	0.980711	0.00499953	0.961112	0.143196	0.837423	0.12776	0.354082	0.973429	0.990008	0.999952	0.999034	0.000636951	0.441041	0.921045	Non-Reference L1HS (het)	No	0	0	FALSE	FALSE
chr7	86204211	86204230	-	1.22e-05	0.00486274	0	0.00419211	0.0205322	0.584267	0.444486	0.93472	0.985009	0.956738	0	0	0.988669	0.0037774	0.00825466	0.000335804	0.999076	0.00466857	0.86094	No	AluYb9	110961	331747	TRUE	FALSE
chr7	97100406	97100415	-	0	0	0	0	0	0	0	0	0	0	0	0	0	0	0.996474	0	0	0	0	No	AluSx3	101144	253698	FALSE	FALSE
chr7	99815205	99815258	+	0.00106202	0.0287456	0.00139201	0.0145293	0.933193	0.00155367	0.992234	0.00261657	0.0012604	0.97852	0.991692	0.0876792	0.999452	0.361117	0.894401	0.991366	0.104801	1.93e-05	0.996823	No	L1PA2	63227	63227	TRUE	FALSE
chr7	108188804	108188820	+	0.810272	0	0	0	0	0	0	0.997936	0.997628	0.990513	0.853502	0	0.930396	0.996483	0.000156242	0	0	0	0	Non-Reference L1HS (het)	No	0	0	FALSE	FALSE
chr7	108685212	108685235	+	0.99978	0.045473	0.0921565	0.695457	0.00991373	0.000330024	0.00583975	0.97506	0.990536	0.999996	0.990527	0.0188681	0.997202	0.00121407	0.999813	0.230358	0.996966	0.0111249	0.99981	Non-Reference L1HS (het)	AluSc	0	0	FALSE	FALSE
chr7	108690223	108690229	-	0	0	0	0	0	0	0	0	0	0	0	0	9.23e-06	0	0.982412	0	0	0	0	No	L1MA1	4685	326799	FALSE	FALSE
chr7	109907515	109908648	+	0.997971	0.281551	0.895445	0.954448	0.741069	0.99532	0.983071	0.996136	0.988438	0.998333	0.994448	0.445287	0.980453	0.984651	0.975238	0.990128	0.999664	0.0504896	0.987906	Reference L1HS	L1PA3	0	0	TRUE	FALSE
chr7	111243222	111249546	-	0.999306	0.050486	0	0.903322	0	0	0	0.999974	0.999809	0.999994	0.998414	0	0.999768	0.99435	0.999415	0.00240667	0.999999	0	0.00434494	Reference L1HS	(TATATAT)n	0	0	FALSE	FALSE
chr7	111963193	111969456	+	0.998527	0.866375	0.843359	0.855112	0.279979	0.00802437	0.999992	0.999228	0.998969	0.999949	0.992375	0.0686807	0.9886	0.989854	0.999682	0.359975	0.999319	0.135855	0.999096	Reference L1HS	(A)n	0	0	FALSE	TRUE
chr7	113498560	113499361	+	0.998469	0.825191	0.979186	0.971013	0.0388877	0.999632	0.0375029	0.999963	0.996636	0.999998	0.994905	0.992257	0.990829	0.970041	0.999623	0.206386	0.997936	0.971245	0.997374	Reference L1HS	No	0	0	FALSE	TRUE
chr7	117529530	117529531	+	0.00305885	0	0	0	0	0	0.999781	0.114578	0.00163224	0.00126071	0	0	0.122094	0.00102583	0	0	0	0	0	No	No	60	60	FALSE	FALSE
chr7	122231853	122232354	-	0	0	0	0	0.00887441	0	0.00399515	0.98861	0.0275728	0.873837	0.428584	0.00645513	0.373066	0	0.999355	0.122694	0	0.174654	6.95e-07	No	L1P1	39286	484783	FALSE	FALSE
chr7	129863815	129863824	-	0	0	0	0	0	0	0	0.000220216	0.902303	0	0.524183	0	0	0	0.000414496	0.000881686	0	0	0	No	AluSz	3838	838170	FALSE	FALSE
chr7	129864566	129864572	-	0	0	0	0	0	0	0	0	0	0.999203	0.000243875	0	0.83474	0	0	0	0	0	0	No	AluY	3090	837422	FALSE	FALSE
chr7	129867237	129867745	+	0.998797	0.828185	0.916849	0.970797	0.994005	0.998984	0.976055	0.99988	0.99632	0.999795	0.988016	0.999276	0.984569	0.803664	0.990133	0.999982	0.997755	0.949339	0.99335	Reference L1HS	(A)n	0	0	FALSE	FALSE
chr7	130479352	130479365	-	0	0	0	0	0	0	0	0.983537	0.961763	0.910093	0.997313	0	0	0	0	0	0	0	0	No	AluJb	1987	222629	FALSE	FALSE
chr7	130480811	130481461	+	0.999232	0.592065	0.69545	0.949757	0.0614501	0.997098	0.996887	0.99989	0.999571	0.999298	0.988511	0.0164489	0.99761	0.995177	0.999815	0.00400986	0.99974	0	0.999346	Reference L1HS	(T)n	0	0	FALSE	FALSE
chr7	130701920	130703401	-	0.998404	0.0971666	0.54517	0.912495	0.949921	0.985607	0.994622	0.98024	0.98849	0.988717	0.977734	0.969149	0.97667	0.963016	0.975165	0.999898	0.999906	0.995151	0.995478	Reference L1HS	(TTTT)n	0	0	FALSE	FALSE
chr7	134665247	134665810	+	0.997633	0.590783	0.331503	0.809508	0.00254611	0.0117139	0.534132	0.997992	0.989643	0.998139	0.932481	3.49e-05	0.975623	0.99127	0.999104	0.996546	0.999823	0.0251292	0.998536	Non-Reference L1HS (hom)	(AATAA)n	0	0	FALSE	FALSE
chr7	141061982	141062014	-	0.000869771	0	0	0	0.999062	0.999615	0.998986	0.0007257	0	0	0	0	0.000141255	0.00822415	0	0	0	0	0	No	(T)n	41	41	FALSE	FALSE
chr7	141882100	141882172	-	0.00505708	0	0	0	0	0	0.00199136	0.000625443	0.00724384	0.999931	0	0	0.282659	0.000474255	0	0	0	0	0	No	(T)n	33	33	FALSE	FALSE
chr7	141920654	141926712	-	0.997296	0.350284	0.804535	0.954142	0.997038	0.997177	0.995225	0.980214	0.989547	0.992038	0.993822	0.979375	0.988297	0.978022	0.998972	0.999905	0.999631	0.976046	0.997712	Reference L1HS	No	0	0	FALSE	FALSE
chr7	145366128	145366297	+	0.995745	0.855944	0.941912	0.972439	0.999462	0.996036	0.99999	0.990769	0.989512	0.995723	0.996198	0.994817	0.993705	0.98881	0.439936	0.887029	0.999493	0.998728	0.991305	Non-Reference L1HS (hom)	MLT2F	0	0	FALSE	FALSE
chr7	146909898	146909999	-	0	0	0	0	0	0	0	0.995552	5e-06	0.0286737	0.109311	0	0.000137659	0	0.00137464	5.77e-06	0	0.554585	0	No	L1PA2	93807	93807	TRUE	FALSE
chr7	157299089	157299098	-	0	0	0	0	0	0	0	0	0	0	0	0	0	0	0.986069	0	0	0	0	No	(TG)n	61936	61936	FALSE	FALSE
chr7	158129382	158129392	+	0	0	0	0	0.996183	0	0	0	0	0	0	0	0	0	0	0	0	0.0154956	0	No	(ACCACAC)n	118454	529587	FALSE	FALSE
chr8	3684087	3684601	-	0	0	0	0	0	0	0	0	0	0	0	0	0	0	0.958297	0	0	0	0.000581415	No	(TA)n	23543	263567	FALSE	FALSE
chr8	5971755	5971761	-	0.993641	0	0.0238619	0.698161	0.99947	0	0.00540939	0	0.988677	0.999297	0.999455	0	0.999622	0.00136531	0.994137	0.998902	0	0.0107	0.00869857	Non-Reference L1HS (het)	No	0	0	FALSE	FALSE
chr8	8460444	8460447	-	0	0	0	0	0	0	0	0	0	0	0	0	0	0	0	0.945323	0	0	0	No	AluSz	16333	16333	FALSE	FALSE
chr8	9736072	9736355	+	0	0	0	0	0	0	0	0	0	0	0	0	0	0	5.89e-05	0.973051	0	0	0	No	(ATAAT)n	3665	3665	FALSE	FALSE
chr8	9738997	9740074	+	0.988089	0.941316	0.969419	0.970585	0.988628	0.999544	0.996614	0.980236	0.99732	0.998403	0.995471	0.998744	0.988094	0.983072	0.997139	0.99945	0.999314	0.997813	0.995615	Reference L1HS	No	0	0	FALSE	FALSE
chr8	15641191	15641197	+	0	0	0	0	0	0	0	0	0	0	0	0	0	0	0	0.931037	0	0	0	No	AluSc	23390	23390	FALSE	FALSE
chr8	17998031	17998039	+	0	0	0	0	0	0	0	0.000971222	0.0744645	0	0.966868	0.00380174	0.0745526	0	0	0	0	0	0	No	AluSz	542	599068	FALSE	FALSE
chr8	18001988	18002950	-	0.99886	0.509229	0.974018	0.957913	0.461297	0.156772	0.927341	0.999016	0.996588	0.999674	0.996358	0.994456	0.991798	0.994645	0.999751	0.997308	0.999394	0.998671	0.999985	Non-Reference L1HS (hom)	(T)n	0	0	FALSE	FALSE
chr8	18597107	18598429	+	0.998516	0.35498	0.1608	0.624837	0.622815	0.984736	0.995253	0.986907	0.995272	5.02e-05	0.820481	0.129244	0.981445	0.906022	0.999418	0.00689457	0.999878	0.0120525	0.993696	Reference L1HS	L1M3d	0	0	FALSE	FALSE
chr8	18910121	18910656	+	0.999169	0.848974	0.961233	0.961171	0.997238	0.862592	0.997101	0.996664	0.996439	0.998003	0.997035	0.981029	0.991223	0.996308	0.990891	0.997144	0.999541	0.996364	0.996248	Reference L1HS	No	0	0	FALSE	FALSE
chr8	26792415	26792423	+	0.460617	0.00289577	0.274157	0.819998	0.0155609	0.983855	1.18e-05	0.760862	0.80058	0.849703	0.198025	0.833278	0.984962	0.72595	0.287347	0.976897	0.00127799	0.187779	0.670743	No	L1MC	126939	209736	FALSE	FALSE
chr8	27113618	27119651	+	0.998614	0.932863	0.979411	0.976499	0.993281	0.999669	0.99997	0.993508	0.988444	0.995267	0.993573	0.999379	0.97668	0.996737	0.998817	0.999924	0.999843	0.999221	0.995143	Reference L1HS	LOR1a	0	0	FALSE	FALSE
chr8	29120162	29120167	-	0.0120165	0	0	0	0.0230578	0.99397	0	0.474514	0.649841	0.00115225	0.000816786	0.253206	0.0710713	0	0.000608289	0.00355115	0	0	0	No	No	0	0	FALSE	FALSE
chr8	40438234	40438298	+	5.7e-07	0.0244234	0.00362173	0.0213866	0.364747	0.0914183	0.419177	0.00383459	0.756615	0.998744	0.123584	0.0186095	0.00185311	3.09e-05	0.00826183	0.0373653	1e-07	0.00535589	0.0178893	No	L1PA2	137075	424241	TRUE	FALSE
chr8	41503020	41503568	-	0	0	0	0	0	0.000202418	0.00509241	0.00777595	5e-05	0.999622	0.0551325	0.010575	0.995692	0.979601	0.998777	0.0607648	0	2.24e-05	0.0230224	No	(TTTTAT)n	506	460205	FALSE	FALSE
chr8	41503886	41504163	+	0.997381	0.338074	0.86316	0.963514	0.975868	0.977644	0.995139	0.980288	0.996545	0.99228	0.991952	0.895481	0.982364	0.998784	0.839458	0.999952	0.993881	0.283454	0.985842	Reference L1HS	No	0	0	FALSE	FALSE
chr8	47331965	47333044	-	0.994078	0.815569	0.395057	0.947333	0.14916	0.982007	0.999778	0.998457	0.993933	0.999722	0.99105	0.000441272	0.96672	0.998463	0.988633	0.999666	0.999613	0.00151379	0.995973	Reference L1HS	(T)n	0	0	FALSE	FALSE
chr8	50167294	50167304	+	0.00755788	0	0	0	0.0662098	0.0853055	0.0388332	0	0	0	0.988835	0	0	0.0164816	0.999137	0.0161656	0.65293	0.452002	0.000163521	No	A-rich	66015	66015	TRUE	FALSE
chr8	58920712	58920764	+	4.85e-05	0.0228236	0.00289284	0.0145779	0.0631133	0.000456535	0.796374	0.0239292	0.971558	0.997911	0.987719	0.804461	0.743263	0.451117	0.995586	0.997548	0.043114	0.935104	0.939229	No	L1PA2	108043	436120	TRUE	FALSE
chr8	61202584	61202602	+	0.999197	0	0.0360161	0.576236	0.012948	0.0291091	0.0133132	0.726217	0.994988	0.999996	0.976581	0.871447	0.993932	0.00759693	0.997665	0.0717398	0.00604517	0.0660699	0.989045	Non-Reference L1HS (het)	No	0	0	FALSE	TRUE
chr8	63797405	63797415	-	4.28e-05	0.00150656	0.0193761	0	0.000110514	0.000879071	3.55e-07	7.05e-06	0.0208692	0.000245942	0.0879615	0.000268344	0.064481	0.00189779	3.89e-05	0.000191899	4.65e-07	2.5e-05	0.945373	No	L1PA2	23058	23058	TRUE	FALSE
chr8	65391645	65392099	+	0.988101	0	0.032157	0.60357	0	0	0	0.199865	0.787425	0.0252994	0.00544801	0	0.115835	0.943675	0.950633	0.107089	0	0	0.985828	Reference L1HS	(AATA)n	0	0	FALSE	FALSE
chr8	70671327	70672131	-	0.996862	0.0415664	0.222351	0.882557	0.124899	0.198844	0.0453162	0.997606	0.998331	0.99993	0.996581	0.170366	0.999745	0.996794	0.988391	0.999762	0.999829	0.0434327	0.999975	Reference L1HS	L1P1	0	0	FALSE	FALSE
chr8	75621284	75621332	-	0.00468885	0	0.0409599	0	0.0170852	0.0601289	0.0278431	0	0.997267	0.0726118	0.188893	0	0.882446	0	0.00035787	0.000713276	0	0	0	No	(ATTTTTTTTA)n	24	24	FALSE	FALSE
chr8	76425141	76426194	-	0.97731	0.108331	0.0331108	0.139002	0.966386	0.999706	0.999993	0.999926	0.999442	0.999996	0	0	0.999747	0.986184	0.998974	0.955621	0	0.00879981	0.997137	Reference L1HS	No	0	0	FALSE	FALSE
chr8	79171696	79173444	-	0.951011	0.371508	0.156949	0.429635	0.00947375	0.972854	0.999028	0.998291	0.99699	0.988736	0.991293	0.996166	0.993406	0.978347	0.99559	0.999955	0.998137	0.996438	0.99894	Reference L1HS	(T)n	0	0	FALSE	TRUE
chr8	79174256	79174364	+	0	0	0	0	0	0	0	0	0	0.999636	0.416051	0.766433	0.0773373	0	0.000203076	0	0	0	0	No	L1P1	2452	7699	FALSE	FALSE
chr8	82828441	82828459	+	0.907771	0	0.0187711	0.477199	0.99979	0.00415167	0.0163703	0.999826	0.93459	0.000164145	0.99597	0.995308	0.999831	0.99968	0.897885	0.000232405	0.999764	0.993301	0.886778	Non-Reference L1HS (het)	No	0	0	FALSE	FALSE
chr8	91564682	91564711	+	0.155868	0.0101278	0.0520651	0.0774038	0.945063	0.146915	0.719439	0.459692	0.35343	0.87407	0.6442	0.875562	0.944494	0.675278	0.620845	0.815456	0.595386	0.977506	0.979538	No	L1PA2	82	42833	TRUE	FALSE
chr8	91728954	91728963	+	0	0	0	0	0	0.982909	0.825433	0.000143696	2.52e-05	0	0	0	4.71e-06	5.11e-05	0.000107048	9.37e-05	0	0	0.0010425	No	L1PA3	164161	207105	TRUE	FALSE
chr8	93411799	93411852	+	0.0342997	0.035782	0.00180366	0.0176763	0.948663	0.336557	0.987673	0.0432059	0.0372469	0.902165	0.829292	0.034041	0.01681	0.21163	0.0329128	0.863179	0.000103902	0	0.00436114	No	L1PA2	440828	549833	TRUE	FALSE
chr8	95368320	95368326	-	0	0	0	0	0.00010342	7.2e-06	0.00087443	0	0	0	0.971408	0	0	0	0	0	0	0	0	No	No	1815	1815	TRUE	FALSE
chr8	95370023	95370881	-	0.998177	0.286459	0.938172	0.967484	0.880175	0.991853	0.99695	0.997185	0.995884	0.999757	0.990965	0.977302	0.991621	0.987207	0.981292	0.99983	0.999271	0.991827	0.99776	Reference L1HS	No	0	0	TRUE	FALSE
chr8	96898576	96898795	+	0.995764	0.776344	0.990129	0.969373	0.999683	0.0332431	0.999108	0.99911	0.999831	0.998159	0.995535	0.984362	0.99838	0.99931	0.999889	0.99995	0.999508	0.180805	0.975895	Reference L1HS	No	0	0	FALSE	FALSE
chr8	97516603	97516655	+	0.0147022	0.0224749	0.00246919	0.0240165	0.000104493	0.00415909	0.000274404	0	0	8.91e-05	0.00635017	0	0.994479	0.2518	0.000870264	0.000404536	0.000108721	0.00441995	0.0136101	No	L1PA2	11975	592966	TRUE	FALSE
chr8	99178153	99178312	-	0.999135	0	0	0	0	0.248214	0.0060443	0.999994	0.998105	0.999992	0.951826	0	0.998935	0.994446	0.993587	0.99995	0.999044	0.975134	0.996032	Reference L1HS	No	0	0	FALSE	FALSE
chr8	99179029	99179038	+	0	0	0	0	0	0	0	0.000535537	0	0	0	7.86e-05	0.986329	0	0	0	0	0	0	No	No	811	714551	FALSE	FALSE
chr8	99220782	99221372	-	0.994982	0.858892	0.965036	0.970306	0.987096	0.999637	0.995792	0.986023	0.999747	0.990356	0.996387	0.999421	0.999888	0.994756	0.14518	0.999134	0.998063	0.971194	0.9994	Reference L1HS	No	0	0	FALSE	FALSE
chr8	104739784	104739852	-	0.000141789	0	0	0	0	0	0	0	0	0.00138476	0	0	0	0.980108	0	0	0	0	0	No	(T)n	43	43	FALSE	FALSE
chr8	113059990	113060441	-	0.999479	0.134513	0.545346	0.9509	0.998925	0.98554	0.986521	0.999475	0.998995	0.988727	0.983164	0.999608	0.999892	0.999933	0.00198002	0.998719	0	0.917521	0.00310869	Reference L1HS	No	0	0	FALSE	FALSE
chr8	113675028	113675038	+	0.177805	0.842021	0.429533	0.0909616	0.944261	0.937924	0.601252	0.697296	0.513231	0.533799	0.661801	0.643422	0.585799	0.587386	0.811398	0.524757	0.294182	0.67326	0.795342	No	No	0	0	TRUE	FALSE
chr8	114510060	114510066	+	0	0	0.0104978	0	0.00164186	0.000159542	6.42e-07	0	0	0	0.000790498	0	0	1.33e-05	4.17e-05	0.999898	0	0.00138956	1e-07	No	No	29347	250804	TRUE	FALSE
chr8	122479517	122479782	+	0.964633	0.104477	0	0.798897	0	0	0.905049	0.992902	0.989726	0.9917	0.0145057	0.093563	0.999584	0.00014109	0.999681	0.635722	0	0.945049	0.00191373	No	AluYj4	27	27	FALSE	TRUE
chr8	123859948	123859990	-	1.62e-05	0.0366114	0	0.000916918	0.00310605	0.00210303	1.64e-05	4.75e-05	9.91e-05	0.000360528	0.000604241	0.00940274	2.01e-05	0.000332681	0.000540324	0.935106	6e-06	0.000407287	2.65e-05	No	(TTA)n	22090	703117	TRUE	FALSE
chr8	125669137	125669141	-	0.000876669	0	0	0	0	0	0.00481879	0.00425184	0.999756	5.01e-05	0.914104	0	0.991075	0.00147943	0.00147912	0.00159149	0	0	0	No	No	79	79	FALSE	FALSE
chr8	130028970	130028990	+	0.982874	0.0207002	0.0176663	0.591716	0.951989	0.298055	0.972214	0.978545	0.981066	0.983702	0.00249363	0.995132	0.998182	0.997973	0.00830979	0.99985	0.000623779	0.994682	0.99583	Non-Reference L1HS (het)	MIRc	0	0	FALSE	FALSE
chr8	134070682	134076773	-	0.998527	0	0.0370224	0.664105	0.984373	0.118908	0.99408	0.000646428	0.983118	0	0.177595	0.997676	0.999865	0.000330128	0.000387742	0.00661505	0.000376538	0.00996493	0.998562	Reference L1HS	(T)n	0	0	FALSE	FALSE
chr8	134412723	134412729	-	0	0	0	0	0	0	0	0.996749	0.00852597	0	0.0284878	0	0.94952	0	0	0	0	0	0	No	AluSz	4794	341938	FALSE	FALSE
chr8	134416115	134416122	-	0	0	0	0	0	0	0	0	0	0.00539432	0	0.0127015	0.999844	0	0	0	0	0	0	No	No	1401	345330	FALSE	FALSE
chr8	134416712	134417612	+	0.99851	0.320567	0.481521	0.855116	0.997808	0.980377	0.988166	0.995733	0.999251	0.997434	0.99081	0.987707	0.990871	0.976044	0.9921	0.990117	0.997491	0.994675	0.994463	Reference L1HS	(A)n	0	0	FALSE	FALSE
chr8	135955455	135955462	+	0.002025	0	0	0	0	0.0202217	0	0.116194	0.969849	0.989741	0.000964289	0	0	0	0.000473366	0	0	0	0	No	No	41	41	FALSE	FALSE
chr8	136438069	136444105	-	0.996576	0.120737	0	0	0.996818	0	0.00831964	0.995084	0.995166	0	0.986845	0.485822	0.99713	0.983821	0.996364	0.00398688	0.948193	0.00647417	0.000119069	Reference L1HS	No	0	0	FALSE	FALSE
chr8	138706768	138706772	+	0	0	0	0	0	0	0	0	0	0	0.000814774	0	0	0.976003	0	0	0	0	0	No	L1PA5	85910	85910	FALSE	FALSE
chr9	1337915	1338982	-	0.999227	0	0	0.112868	0	0	0	0.0557994	0.115326	0.988396	0.0052435	0.136158	4.95e-05	0.737212	0.0320816	0.999841	0.000477177	0	0.771299	Reference L1HS	(ATTT)n	0	0	FALSE	FALSE
chr9	1761354	1761362	+	0	0	0	0	1.33e-05	1.16e-05	0.000522892	0	0	1.03e-05	0	0	3.12e-05	2.98e-06	0.000332525	0.00267376	0.000485593	0	0.999346	No	MIRb	121241	121241	TRUE	FALSE
chr9	5239793	5239799	-	7.29e-05	0	0	0	0	0	0	0.210465	0.206767	0.998717	0	0.0265222	0.0591305	0	0	0.00127091	0.000346492	0	0.00103573	No	No	25	25	FALSE	FALSE
chr9	6290479	6290495	+	0.998069	0.163391	0	0.830558	0.0175577	0.00602809	0.00284041	0.999761	0.992336	0.999734	0	0.000869177	0.907648	0.995959	0.995166	0.999822	0.000692705	0.00950426	0.984777	Non-Reference L1HS (het)	(AC)n	0	0	FALSE	FALSE
chr9	10136352	10137720	+	0.999034	0.387045	0.947541	0.970123	0.988686	0.996273	0.999995	0.991988	0.995148	0.999997	0.99715	0.995012	0.999826	0.980048	0.990908	0.995304	0.999277	0.997049	0.999739	Reference L1HS	L1PA16	0	0	FALSE	FALSE
chr9	12556844	12558893	-	0.997533	0.802023	0.654055	0.930662	0.436706	0.180645	0.000350439	0.996245	0.997499	0.997917	0.99644	0.00558091	0.994747	0.98809	0.99645	0.963734	0.990105	0.000284174	0.989338	Reference L1HS	(T)n	0	0	FALSE	FALSE
chr9	17780478	17780482	-	7.65e-05	0	0	0	0.00559635	0	0.0056879	0.00152434	0.00800031	0.016162	0.000614114	0.998575	0	0	0	0	0.000533646	0.000992543	0	No	No	51	51	FALSE	FALSE
chr9	21896928	21896938	+	0	0	0	0	0	0	0	0	0	0	0	0	0	0.957049	0	0	0	0	0	No	L1PA5	292995	292995	FALSE	FALSE
chr9	28097559	28097840	+	3.93e-05	0	0	0	0	0	0.00630739	0.296493	0	0.891516	0.0190043	0.0380016	0.991633	8.93e-06	0	0.486255	0.0106044	0.00934902	0.999986	No	L1PA3	9941	116003	TRUE	FALSE
chr9	28111890	28117865	-	0.99932	0	0	0.380912	0.998593	0.999701	0.00777878	0.999841	0.997955	0.995114	0.981704	0.938501	0.998177	0.999836	0.999739	0.999799	0.9967	0.00583978	0.999341	Reference L1HS	No	0	0	FALSE	FALSE
chr9	32461043	32461050	+	0	0	0	0	0	0	0	0.142873	0.203147	0	0	0.998876	0	0.00181247	0	0.999908	0	0	0	No	L1MDa	2667	139460	FALSE	FALSE
chr9	32463884	32463897	-	0.998709	0	0	0.275666	0.010856	0	0.993797	0.925228	0.998236	0.998839	0.372744	0	0.998068	0.995341	0.988452	0	0.999646	0.997419	0.0468327	Non-Reference L1HS (het)	No	0	0	FALSE	FALSE
chr9	35883711	35883877	+	0.0229888	0	0	0	0	0.00129872	0.000281271	0.000529697	0	0	0.000132064	0.00269626	7.05e-06	0	0.00024046	0	0.00104295	0	0.951173	No	HAL1ME	0	0	FALSE	FALSE
chr9	40028663	40028666	+	9.48e-05	0	0	0.00103179	0	0	0	0.970228	0.00575243	0	0.125873	0	0.826784	0	0	0	0	0	0	No	No	11849	851259	FALSE	TRUE
chr9	40970449	40970451	+	0.0194944	0	0	0	0	0.00597986	0.00039854	0.0301905	0	0	0.974126	0.00330669	6.84e-05	0	0	0	0	0	0	No	No	30871	89649	FALSE	TRUE
chr9	41047835	41047845	-	0.998604	0.358937	0.969314	0.977682	0.99833	0.990756	0.997605	0.996717	0.997227	0.998226	0.987829	0.447971	0.998476	0.9997	0.999378	0.999925	0.0268592	0.773181	0.364548	No	No	46513	46513	FALSE	TRUE
chr9	41436576	41436581	-	0.0124818	0	0.0189825	0	0	0	0	0.978885	0.00642205	0	0.0281492	0	0.0116887	0.000915253	0	0	0	0	0	No	No	11359	435254	FALSE	TRUE
chr9	43078604	43078616	+	0.0356203	0.0306214	0.00760632	0.0144622	0.00196393	0.0849069	7.82e-05	0.998625	0.300044	2.16e-05	5.34e-05	0.45926	0.162567	6.5e-05	0.0012441	0	0.00069293	0.00281585	2.74e-05	No	L1PA2	74331	74331	TRUE	TRUE
chr9	63029915	63029959	+	0.466285	0	0	0	0	0	0.971418	0.996819	0.957055	0.943749	0.985279	0.20167	2.09e-05	0	0.150694	0.0100212	0	0	0	No	L1ME4a	230836	777766	FALSE	TRUE
chr9	64733230	64733446	-	0.00232797	0	0	0	0	0	0	0.998167	0.0099866	0.771224	0.0240385	0.00600354	0.000138719	0	0.00626793	0	0.000610167	0	0	No	L1ME4a	158922	834705	FALSE	TRUE
chr9	65218654	65218932	-	0.000372718	0	0	0	0	0	0	0.922157	0.194343	0.589715	0.0784925	0.0103501	2.69e-05	0	0.0619278	0.0241493	0	0.000410371	0	No	L1ME4a	326286	1320129	FALSE	TRUE
chr9	65803085	65803288	+	0.457289	0	0.00159519	0.0494648	0.0115957	0.00525111	0	0.820463	0.92332	0.946986	0.812879	0.225454	0.337332	2.93e-06	0.222778	0.00522901	0.00042002	0.0034719	0	No	L1ME4a	910717	910717	FALSE	TRUE
chr9	66348073	66348079	-	0.281628	0	0	0	0	0	0	0.954795	0.0916603	0	0.153097	0	0.138656	0.00149567	0	0	0	0	0	No	No	1455705	2214855	FALSE	TRUE
chr9	68384242	68384252	+	0.989918	0	0	0	0.999492	0.959096	0.913231	0.999972	0.99746	0.998354	0.812673	0.00244789	0	0	0.873935	0.000759866	0	0.00282486	0.00139745	No	No	20	20	FALSE	TRUE
chr9	70897916	70897924	-	0.00011919	0	0	0	0	0	0.00348832	0.0512766	0.00102966	0.999944	0	0.981154	0.989007	0.99994	0.0031691	0	0	0	0	No	No	8635	8635	FALSE	TRUE
chr9	72451663	72451933	-	0.000360567	0	0	0	0	0	1.67e-05	0.999501	0	0.109087	0.994434	0	0.00099332	5.74e-05	9.03e-05	0	0.0144477	0	0	No	L1PA3	28473	151929	TRUE	FALSE
chr9	72918613	72918638	-	0	0	0	0	0	0	0	0	0	0	0	0.992389	0	0	0	0	0	0	0	No	(T)n	2935	2935	FALSE	FALSE
chr9	72921236	72921710	-	0.998236	0.578163	0.121311	0.894678	0.949856	0.998349	0.997556	0.999696	0.997316	0.99509	0.984232	0.996726	0.989523	0.989834	0.998479	0.994328	0.999365	0.979956	0.993528	Reference L1HS	AluYh3	0	0	FALSE	FALSE
chr9	75649605	75649613	-	0	0	0.00898927	0	0	0.886705	0.765727	0.162484	0	0	0.861828	0	0	0.874955	0.000104581	0.445907	0.910484	0.00228847	0.034242	No	LTR1D	240185	537164	FALSE	FALSE
chr9	77398830	77399215	+	0.998738	0.049868	0.634931	0.941757	0.00595803	0	0.156955	0.999541	0.997883	0.994751	0.995457	0.987429	0.976631	0.000367953	0.996692	0.999705	0.99898	0.0689912	0.000271012	Reference L1HS	No	0	0	FALSE	FALSE
chr9	79467873	79467882	-	0.997522	0.042474	0.0171292	0.767226	0.340904	0.994803	0.980906	0.99075	0.966028	0.99982	0.95731	0.00527547	0.123575	0.944556	0.998715	0.00561581	0.999822	0.003719	6.29e-05	Non-Reference L1HS (het)	No	0	0	FALSE	FALSE
chr9	83450350	83450491	-	0.988084	0.94484	0.915626	0.920199	0.99582	0.798701	0.989588	0.998549	0.998184	0.997744	0.994371	0.99775	0.995124	0.996035	0.99981	0.999967	0.999266	0.936175	0.996944	Reference L1HS	No	0	0	FALSE	FALSE
chr9	83452868	83452873	-	0.000142506	0	0	0	0	0	0	0	0	0.915737	0	0	0	0	0	0	0	0	0	No	AluSz6	2477	2477	FALSE	FALSE
chr9	85811271	85811312	-	0.0139978	0.0307789	0.00335506	0.0429281	0.000326059	0.980347	6.42e-05	0.261839	0.991905	0.999805	0.985186	0.631333	0.997608	0.0805207	0.984864	0.999032	0.0619803	0	0	No	L1PA2	41	340972	TRUE	TRUE
chr9	88504581	88504589	-	0	0	0	0	0	0	0	0	0	0	0	0	0	0	0.944015	0	0	0	0	No	(GT)n	529157	1058151	FALSE	FALSE
chr9	89255761	89255771	+	0	0	0.0293594	0	0.00861116	0	0	0	0	0	0	0	0	0	0.994762	0	0	0	0	No	AluYe5	96667	96667	FALSE	FALSE
chr9	92082228	92082243	-	0	0	0	0	0.00148604	4.53e-05	5.88e-07	0.0821544	0.969288	0.999082	0.943249	0.878668	0.993518	0.99889	0.999511	0.0829197	0.639535	0.125373	0.00855109	No	L1PA3	427741	427741	TRUE	FALSE
chr9	94113501	94113536	-	0.00120377	0	0	0	0.998707	0	0.999454	0.942407	0.992635	0.999972	0.0352323	0.99482	0.985369	0.000572229	0.00015448	0.0056529	0.00085118	0.00314966	0.000243736	No	(TT)n	55	55	FALSE	FALSE
chr9	95697585	95703612	+	0.998388	0	0	0.965048	0	0.00580339	0.99963	0.99689	0.99879	0.990165	0.995106	0.984356	0.999844	0.985947	0	0.996697	0.999298	0.99684	0.999654	Reference L1HS	No	0	0	FALSE	FALSE
chr9	95704185	95704492	-	0	0.531094	0.30295	0	0.0130372	0	0	0	0	0	0	0	0	0	0.999438	0	0	0	0	No	AluY	543	951854	FALSE	FALSE
chr9	97913263	97913269	-	0.998523	0	0.0314576	0.538197	0	0.000776967	0.999559	0.999274	0.994917	0.239655	0.98429	0.0214658	0.218421	0.0783288	0.000581972	0.00103884	0.000975495	0.061988	0.477591	Non-Reference L1HS (het)	No	3	3	FALSE	FALSE
chr9	99853322	99855199	-	0.997164	0.768322	0.970537	0.969542	0.987976	0.996707	0.995498	0.995846	0.99521	0.99998	0.996868	0.982332	0.994421	0.99569	0.997229	0.998766	0.999526	0.998044	0.994173	Reference L1HS	No	0	0	FALSE	FALSE
chr9	100985103	100987014	+	0.997322	0.0823808	0.86322	0.959683	0.0140777	2.71e-05	0.999965	0.995873	0.999703	0.996824	0.971419	0.977609	0.992432	0.99793	0.97523	0.999961	0.999943	0.971233	0.996969	Reference L1HS	No	0	0	FALSE	FALSE
chr9	101877421	101877524	+	0.990097	0.0442453	0.00165722	0.0021831	0.890436	0.657466	0.522488	0.948658	0.938	0.991438	0.978388	0.685313	0.846667	0.978362	0.988692	0.99231	0.989622	0.902157	0.990545	No	L1PA3	195665	433826	TRUE	FALSE
chr9	102400208	102400388	-	0.999023	0.0495529	0.0143056	0.765343	0.00401176	0.00492273	0.00598169	0.996389	0.999069	0.999318	0.900428	0.00162321	0.999609	0	0.000178405	0.999434	0.999047	0.00466096	0.999981	No	(T)n	0	0	FALSE	FALSE
chr9	102792335	102792396	-	0.000740308	0	0	0	0.038799	0.392345	0.0181372	1.31e-05	0.878789	0.997153	0.467303	0.00309382	0.395475	7.92e-05	0.272278	0.999728	1.33e-05	0.00116627	0.176476	No	(T)n	67214	67214	TRUE	FALSE
chr9	103739357	103740245	-	0.99848	0.231655	0.362494	0.879263	0	0.0178347	0.00603255	0.996476	0.999755	0.999951	0.99925	0.936424	0.999915	0.994694	0.998558	0.999977	0.992634	0.0173151	0.0556854	Reference L1HS	(T)n	0	0	FALSE	FALSE
chr9	103742017	103742022	+	0	0	0	0	0	0	0	0.270206	0.982707	0.979242	0.00353663	0	2.27e-05	0	0	0	0	0	0	No	No	2530	706055	FALSE	FALSE
chr9	110417102	110423142	+	0.996353	0.0596453	0.521611	0.78841	0.0143489	0.00754371	0.00228698	0.996897	0.988467	0.997555	0.997065	0.985591	0.996787	0.99955	0.996017	0.99986	0.0489828	0.984886	0.99923	Reference L1HS	A-rich	0	0	FALSE	FALSE
chr9	112797889	112804159	-	0.998253	0.375287	0.784291	0.912935	0.953831	0.00635794	0.778324	0.998245	0.998881	0.999977	0.981651	0.24407	0.997969	0.986041	0.995309	0.999768	0.979178	0.467577	0.999422	Reference L1HS	AluSz	0	0	FALSE	FALSE
chr9	113438388	113438398	-	0.971517	0	0	0	0	0	0	0	0	0	0.941192	0	0	0	0	0	0	0	0	No	L1PA7	267353	267353	FALSE	FALSE
chr9	138183919	138186474	-	0.999665	0.0470773	0	0.779645	0.999238	0.99886	0.999984	0.999981	0.999747	0.999995	0.990432	0.00466203	0.999342	0.983528	0.997933	0.999983	0.997404	0.00221999	0.997092	Reference L1HS	L1MB3	0	0	FALSE	TRUE
chrX	3966664	3966674	-	0.000121784	0	0.0106576	0	5.58e-05	0.000145683	6.89e-06	8.19e-05	0.980945	0.966996	0.305961	0.0557982	0.761159	0.11627	0.986766	0.997901	0.00130838	0.0174466	0.941512	No	HERVE_a-int	5601	5601	TRUE	FALSE
chrX	6584004	6584014	-	0.0425442	0	0.00321877	0.00840641	0.55485	0.926734	0.90916	0.0868018	0.827847	0.950716	0.210838	0	0.610877	0.00623472	0.241524	0.950531	0.19379	0.0106572	0.0971904	No	No	182	765357	TRUE	FALSE
chrX	11930105	11930113	+	0	0	0	0	0	0	0	0.01111	0.967286	0.0404137	0.993769	0	0	0	0	0	0	0.00749387	0	No	AluSx	5051	216826	FALSE	FALSE
chrX	11935083	11941314	-	0.998842	0.286369	0.815407	0.954933	0.99293	0.998154	0.996892	0.994308	0.99773	0.996529	0.994475	0.983277	0.97118	0.99927	0.778232	0.997897	0.999982	0.998004	4.4e-05	Reference L1HS	(T)n	0	0	FALSE	FALSE
chrX	13976484	13976492	+	7.65e-05	0	0	0	0	0	0	0.000328002	0	0	0	0.987858	5.78e-05	0	0	0	0	0.0377713	0.000713667	No	L1ME4b	157057	440378	FALSE	FALSE
chrX	14133733	14133898	-	0.999389	0.841126	0.838326	0.908624	0.976293	0.0137298	0.998689	0.0676534	0.994652	0.983468	0.989965	0.990879	0.970436	0.0217199	0.99509	0.999869	0.999994	0.11036	0.996195	Non-Reference L1HS (het)	No	0	0	FALSE	FALSE
chrX	17056002	17056039	+	0.00200484	0	0	0	0.00487678	0	0	0.00152046	0.0174945	0.00250555	0.00378171	0	0	0	0	0.999772	0.000582898	0	0	No	(A)n	0	0	FALSE	FALSE
chrX	26314413	26314418	-	0.000510347	0	0	0	0	0.000112423	0.293283	0	0.00365771	0.912277	0.144947	0.999619	0.000165258	4.62e-05	0.0031481	0.00210373	0.00127113	0	0.000560114	No	No	45	45	FALSE	FALSE
chrX	28151070	28151074	-	0.000108647	0	0	0	0	0	0	0.000425129	0	0.000624369	0.000647023	0.998019	0	0.0016545	0	0	0	0.00960502	0.000479145	No	L1PA5	478114	478114	FALSE	FALSE
chrX	28212784	28212795	+	4.68e-05	0	0.0111384	0.00137655	0.000622608	0.000123465	1.22e-07	0.000206968	0.164779	0.488126	0.751946	0.00098185	4.52e-05	2.26e-06	0.00835228	0.999446	0.000106021	8.84e-05	2.3e-06	No	L1PA2	416393	1141220	TRUE	FALSE
chrX	29582276	29582411	-	0.000160064	0.030465	0.0107039	0.0131955	0.150743	0.00490495	0.526049	0.00504807	0.00205675	0.922648	0.0169807	0.282099	0.00107511	0.0311351	0.712735	0.653762	0.889973	0.605895	0.18236	No	(TAAT)n	99129	331244	TRUE	FALSE
chrX	31530645	31530648	-	0.000445445	0.0163154	0	0	0.00669459	0	0.00464134	0.0994273	0.997775	0.125189	0.00348524	0	0.000106338	0.048661	0.0657531	0	0.00118499	0	0	No	No	70	70	FALSE	FALSE
chrX	34819349	34820159	-	0.998217	0.768451	0.897022	0.962949	0.0263071	0.999009	0.0045382	0.999281	0.997535	0.999903	0.989097	0.994433	0.987213	0.995429	0.995876	0.999861	0.998599	0.0899091	0.994056	Reference L1HS	L1MA9	0	0	FALSE	FALSE
chrX	43306192	43311790	-	0.998168	0.28036	0.394155	0.956768	0.0121195	0.00365861	0.999995	0.99989	0.999441	0.998311	0.993699	0.999173	0.99946	0.00497158	0.0149742	0.944598	0.989069	0.0120433	0.99188	Reference L1HS	No	0	0	FALSE	FALSE
chrX	43589283	43589308	+	0.000185871	0	0	0.0093474	0.996857	0.99678	0.0686342	0	0.000382675	0.000945403	0.00267733	0.964205	0.000248126	0.000240776	0	0.00156584	0	0	0	No	(A)n	55	61	FALSE	FALSE
chrX	44292992	44292993	-	0	0	0	0	0	0	0	0	0	0	0	0	0	0.99585	0	0	0	0	0	No	AluSx	521362	521362	FALSE	FALSE
chrX	45586895	45586900	-	0	0	0	0	0	0	0	0	0	0.989243	0	0	0	0	0	0	0	0	0	No	L1MA2	3223	67749	FALSE	FALSE
chrX	45587964	45588148	-	0	0	0	0	0	0	0	0.943472	0	0	0.991659	0	0	0	0	5.39e-05	0	0	0	No	L1MA2	1975	66501	FALSE	FALSE
chrX	45589381	45590180	+	0.998704	0.881064	0.977961	0.979122	0.951832	0.998428	0.999741	0.99681	0.99952	0.999993	0.991454	0.999596	0.983909	0.986201	0.996575	0.998644	0.993894	0.975386	0.996275	Reference L1HS	L1MA2	0	0	FALSE	FALSE
chrX	48230604	48230611	+	0	0.0151661	0	0	0	0	0	0	0	0	0	0	0	0.974828	0	0	0	0	0	No	AluY	1366	229913	FALSE	FALSE
chrX	48232277	48233200	-	0.99906	0.116174	0	0.914391	0.998616	0	0.99822	0.999881	0.999735	0.999902	0.999235	0.920596	0.999815	0	0.991122	0.99994	0.999608	0.00628939	0.999614	Reference L1HS	(T)n	0	0	FALSE	FALSE
chrX	49966584	49967497	-	0.998109	0.0194857	0.0497736	0.0966027	0.997361	0.999849	0.998442	0.971561	0.99391	0.990194	0.801664	0.500743	0.98677	0.990872	0.999214	0.181828	0.996442	0.986031	0.99571	Reference L1HS	No	287	51899	FALSE	FALSE
chrX	50019451	50025505	-	0.994209	0.177994	0.220624	0.924284	0.977173	0.99919	0.986882	0.976336	0.994558	0.988736	0.979729	0.498078	0.976651	0.997869	0.984884	0.990125	0.994006	0.172929	0.99743	Reference L1HS	No	0	0	FALSE	FALSE
chrX	51648956	51648960	-	5.77e-05	0	0	0	0	0	0	0.81411	0.0245885	0	0.921692	0	0	0	0.000279786	0	0	0	0	No	L1PA3	575826	1186018	TRUE	FALSE
chrX	54118680	54124744	-	0.996379	0.581351	0.663357	0.931177	0.840658	0.791826	0.884372	0.977865	0.979468	0.988242	0.983999	0.815548	0.978412	0.0587768	0.933224	0.998652	0.999315	0.954071	0.960696	Reference L1HS	L1MD2	0	0	FALSE	FALSE
chrX	56695884	56701922	+	0.998657	0.76933	0.977245	0.977122	0.949934	0.9426	0.999732	0.980253	0.989987	0.996803	0.971448	0.995757	0.991916	0.988231	0.999956	0.999854	0.852931	0.996619	0.997529	Reference L1HS	No	0	0	FALSE	FALSE
chrX	58133268	58133285	-	0.0165956	0.0310579	0.0100988	0.012772	0.000109604	0.00549422	1.2e-06	0.0839332	0.764192	0.958701	0.874579	0.444251	0.835174	0.0248436	0.000791225	0.999957	0.00329564	0	2.08e-05	No	L1PA2	3154	175703	TRUE	FALSE
chrX	64013214	64019286	-	0.998874	0	0.902019	0.965954	0.790901	0.972861	0.00725047	0.996687	0.999589	0.999911	0.995932	0.994999	0.99975	0.975375	0.866461	0.990136	0.999423	0.971205	0.915701	Reference L1HS	(T)n	0	0	FALSE	FALSE
chrX	64114178	64115120	-	0.997068	0.922735	0.953694	0.975177	0.031912	0.989762	0.998492	0.99567	0.992436	0.998852	0.983277	0.68432	0.998045	0.972425	0.975179	0.999602	0.993885	0.983998	0.995518	Reference L1HS	L1PA3	0	0	TRUE	FALSE
chrX	65209676	65211113	+	0	0	0	0	0	0	0	0	0	0	0	0	0	0.625957	0.00529202	0.00120604	0.9981	0	9.05e-05	Reference L1HS	L1P3	0	0	FALSE	FALSE
chrX	66136734	66137833	-	0.963133	0.196069	0.693105	0.908934	0.0152686	0.00613615	0.999961	0.999145	0.995856	0.000516078	0.924656	0.317336	0.998846	0.923019	0.207199	0.000641749	0.89905	0.00385882	0.827665	Reference L1HS	L1MA1	0	0	FALSE	FALSE
chrX	67169114	67169886	+	0	0	0	0	0	0	0.00457629	0	0	0.956909	0.399918	0	0	0.995441	0.96651	0.000211348	0.999999	0.000914156	0.973379	Reference L1HS	L1MB7	0	0	TRUE	FALSE
chrX	67762929	67762930	-	0.0537629	0.0150979	0	0	0	0.000722035	0.00485414	0.0456301	0.0165038	1.18e-05	0.97859	0	0	0.0020127	0	0	0.000572356	1.37e-05	0	No	L1MCa	9	9	FALSE	FALSE
chrX	68042554	68043390	+	0.998485	0.633521	0.858774	0.967534	0.971736	0.9871	0.983089	0.999315	0.980748	0.99993	0.992644	0.991844	0.97666	0.989641	0.975205	0.999993	0.99451	0.969477	0.00961868	Reference L1HS	No	0	0	FALSE	FALSE
chrX	68132704	68132776	+	0.0236043	0.0301705	0.00642257	0.0192693	0.000191618	0.00821615	7.53e-05	0.843249	0.259333	0	0.00830751	0	0.903992	2.32e-05	0.0048643	0.0518839	0.00182881	0.0562076	0.000369409	No	L1PA2	0	89305	TRUE	FALSE
chrX	69987295	69987305	+	0.000113552	0	0	0.00632947	3.79e-05	0.000220685	1e-07	0	0.000273456	0.974092	0.424576	0	0.0263368	0.000288763	8.17e-05	9.21e-06	1.75e-05	6.43e-05	0.000869339	No	No	510254	510254	TRUE	FALSE
chrX	70102436	70102439	-	0	0	0	0	0	0	0	0.012569	0.000407013	0	0.989167	0	0	0	0	0	0.000319973	1.1e-05	0	No	L1PA3	537308	1033393	TRUE	FALSE
chrX	71087153	71087157	+	0	0	0	0	0	0	0	0	0	0	0	0	0	0	0	0	0.992044	0	0	No	AluSx3	191897	447406	FALSE	FALSE
chrX	73039814	73039832	+	0.405808	0.0258737	0.00155774	0.0124819	0.0191842	0.981086	0.550168	0.000551605	0.908835	0.998749	0	0	0.874144	0.0897548	0.988935	0.999895	0.999993	0.690897	0.999565	No	L1PA2	347126	347126	TRUE	FALSE
chrX	73292182	73292279	+	0.000962304	0	0	0.0024822	0.0682943	0.961016	0.694516	0.104315	0.76491	0	0	0.866384	0	0.0339843	0.564403	0.96512	0.94881	0.4824	0.0112258	No	(AT)n	94679	94679	TRUE	FALSE
chrX	73380991	73387040	+	0.999197	0.851735	0.7126	0.949771	0.998189	0.998616	0.999987	0.999501	0.99982	0.998698	0.993459	0.991504	0.999763	0.993456	0.998941	0.999976	0.998459	0.987552	0.986329	Reference L1HS	A-rich	0	0	FALSE	FALSE
chrX	74883953	74883956	+	0.000116896	0	0	0	0	0	0	0.000153491	2.49e-05	0.000171666	0.000209127	0.309288	0.00172987	3.25e-05	0	0.00227517	0	0.97075	9.71e-06	No	L1PA4	94915	108472	TRUE	FALSE
chrX	75510583	75510595	-	0.000677794	0.0318126	0.0100023	0.0108785	0.000118249	9.7e-05	0.000220782	0.788958	0	0.0184954	0.99096	0.627779	0.195818	0.0702745	0.00321062	2.39e-06	9.66e-05	1e-07	0.000118166	No	L1PA2	73383	155074	TRUE	FALSE
chrX	76322770	76328806	-	0.988769	0.0105939	0.0506087	0.32201	0.00499225	9.02e-05	0.00961021	0.992609	0.978373	0.985622	0.971448	0.97548	0.983161	0.98394	0.98491	0.992177	0.993868	0.88151	0.985816	Reference L1HS	No	0	0	FALSE	FALSE
chrX	77191392	77191402	+	0.999501	0.0295932	0.292987	0.77454	0.996082	0.000886069	0.998388	0.00206599	0.999276	0.983919	0.988314	0.995768	0.99759	0.000351239	0.000661971	0.997322	3.63e-05	0	0.989571	No	L1PA17	0	0	FALSE	FALSE
chrX	77205065	77208619	-	0.998357	0.768445	0.973736	0.965524	0.995666	0.972796	0.986302	0.998593	0.996712	0.997558	0.995513	0.976427	0.997035	0.992962	0.999012	0.990115	0.929861	0.97119	0.0251315	Reference L1HS	L1PA7	0	0	FALSE	FALSE
chrX	78058166	78058171	-	0.0533331	0	0.177134	0.0573871	0.998084	0.99977	0	0.00233673	0	0	0	0.999122	2.18e-05	0.089388	0	0	0	0	0	No	No	46	46	FALSE	FALSE
chrX	80536936	80536973	+	0.00269738	0	0	0	0.000876744	0.000575492	0.00456929	0.00134028	0.00062947	0.000432097	0.00128889	0.0548845	0	0	0	0.924543	0.000946776	4.43e-05	0	No	(A)n	75	75	FALSE	FALSE
chrX	81211423	81211429	-	0	0	0	0	0	0	0	0	0	0	0	0	0	0	0	0	0	0.948492	0	No	AluY	545540	869701	FALSE	FALSE
chrX	82491200	82491201	-	0.0100687	0	0.0172513	0	0	0.678245	0	0	0.000162762	0.000360151	0	0	0.933776	0.0010734	6.21e-05	0	0	0	0	No	No	0	0	FALSE	FALSE
chrX	83059581	83059585	-	0.000846146	0	0	0	0.990959	0	0	0	0.353464	0.00021585	0.889126	0.00815574	0.000647721	0	0	0	0	0	0	No	Ricksha_c	65	65	FALSE	FALSE
chrX	83548421	83548425	+	0.000267581	0	0	0	0	0.158077	0	0.000611622	0.0001797	0.0257471	0	0.999831	0.0209759	0	0	0	0	0	0.000980064	No	No	51	51	FALSE	TRUE
chrX	86354016	86354838	+	0.965324	0	0	0	0	0	0.998592	0.999992	0.999024	0.994811	0.998517	0	0.999814	0.99683	0	0	0.999998	0	0.999993	Reference L1HS	A-rich	0	0	FALSE	FALSE
chrX	86561915	86561925	+	5.11e-05	0	0	0	7.64e-05	0.0350003	0.000460302	3.58e-06	0.408151	0.523589	0.0772467	0.112316	0.258746	0.0081143	0.540165	0.206988	0.706312	0.999146	0.932237	No	L1M5	35127	35127	TRUE	FALSE
chrX	95601477	95602226	+	0.997575	0.678956	0.36402	0.790154	0.9889	0.875399	0.48559	0.997148	0.994785	0.99659	0.994594	0.304609	0.989136	0.99727	0.999786	0.990136	0.999748	0.370786	0.999866	Reference L1HS	No	0	0	FALSE	FALSE
chrX	98687446	98687503	-	0.00263418	0.0326991	0.00810146	0.0148027	0.0168507	0.761382	0.0204788	1.97e-06	0.844738	0.9934	0.0246138	0.00104572	0.00116573	7.46e-05	0.000306293	0.984637	1.19e-06	0.0228577	0.581878	No	(T)n	70	70	TRUE	FALSE
chrX	106462581	106462582	+	0	0	0	0	0	0	0	0	0	0	0	0.996684	0	0	0	0	0	0	0	No	MLT1C-int	12684	12684	FALSE	FALSE
chrX	106469124	106475325	+	0.997573	0.725035	0.944096	0.967497	0.999125	0.999661	0.999969	0.999492	0.996594	0.186276	0.991828	0.964669	0.999418	0.984432	0.998698	0.183377	0.999809	0.993103	0.990836	Reference L1HS	(ATAA)n	0	0	FALSE	FALSE
chrX	106602788	106603007	+	0.000125054	0	0	0	0.0132241	0	0	0.0748975	0.000509304	0.0727309	0.00492952	0	0.59507	0.00214702	3.28e-06	0.000525971	0.971034	0.00396502	0.970081	No	L1PA3	127473	127473	TRUE	FALSE
chrX	111108034	111108041	+	0	0	0	0	0	0	0	0	0	0	0	0	0	0	0.941946	0	0	0	0	No	No	207987	207987	FALSE	FALSE
chrX	111316093	111316094	+	0.0483146	0	0	0	0	0	0.977791	0.00484405	0.999281	0.000214038	0.0965169	0.963468	0.99737	0	0.0016894	0.00253077	0.000885625	0	0.000937226	No	No	63	63	FALSE	FALSE
chrX	111594153	111594159	-	0.000185057	0	0	0	0	0	0.00793169	0.000199069	0	0.00168511	0.0279735	0	0	0.000350724	0.962848	0	1e-07	0	0.0607127	No	L1PA2	123439	123439	TRUE	FALSE
chrX	112314525	112314535	-	0.997178	0.466672	0.817096	0.937554	0.915454	0.997842	0.99138	0.99881	0.996711	0.999943	0.996788	0.998277	0.999494	0.967333	0.982096	0.0028084	0.999982	0.307948	0.998715	Non-Reference L1HS (het)	No	0	0	FALSE	FALSE
chrX	114742725	114742728	-	9.78e-05	0	0	0	0.924875	0	0	0	0	4.84e-06	0.000469916	0	0	0	0	0.000757016	0.000729153	0	0.99999	No	L1MC5a	44	44	FALSE	FALSE
chrX	117841358	117841411	-	0.0933472	0.00562646	0.041067	0.142277	0.657784	0.440419	0.942304	0.0830028	0.0458177	0.0662872	0.045192	0.0586164	0.0289609	0.138111	0.709285	0.648585	0.147509	0.338869	0.16828	No	(T)n	44389	44389	TRUE	FALSE
chrX	119435463	119441493	-	0.995669	0.0524305	0.07358	0.309468	0.99898	0.956808	0.998576	0.998713	0.992767	0.999876	0	0	0.999643	0.960348	0.999447	0.995885	0.405945	0.3877	0.995549	Reference L1HS	No	0	0	FALSE	FALSE
chrX	120758985	120758992	-	0.999079	0.835293	0.973137	0.976294	0.995421	0.998825	0.999811	0.996624	0.996421	0.996501	0.988484	0.999496	0.994097	0.990527	0.98441	0.993866	0.971463	0.999006	0.979809	Non-Reference L1HS (het)	No	2	2	FALSE	FALSE
chrX	121263787	121265514	-	0.999213	0.295679	0.81974	0.907008	0.118319	0.219399	0.999951	0.998761	0.999664	0.999993	0.997985	0.987883	0.994367	0.999101	0.999152	0.33242	0.999969	0.0759337	0.995889	Reference L1HS	No	0	0	FALSE	FALSE
chrX	121271540	121271542	-	0	0	0	0	0	0	0	0	0	0	0	0	0	0	0.950913	0	0	0	0	No	L1MA9	7694	7694	FALSE	FALSE
chrX	123531016	123531026	-	0.994795	0.708731	0.946934	0.969798	0.997882	0.999051	0.998654	0.990783	0.993076	0.996236	0.996126	0.999855	0.992015	0.999514	0.995125	0.999986	0.999035	0.938243	0.904651	No	L1PA11	0	0	FALSE	FALSE
chrX	125943728	125943963	+	0.99884	0.399707	0.775489	0.969514	0.946866	0.992287	0.00475695	0.997256	0.999729	0.999997	0.997097	0.56452	0.499652	0.990853	0.998025	0.00118263	0.0812141	0.00707705	1.98e-05	Non-Reference L1HS (hom)	No	0	0	FALSE	FALSE
chrX	127368249	127368252	+	0.000433402	0	0	0	0.993818	0	0	0.00135862	0.000293756	0.000518072	0.000758049	0.999941	0.98364	0	0	0	0	0.00171376	0.0614517	No	No	0	66	FALSE	FALSE
chrX	128737223	128737233	+	0.000527556	0	0	0	0.0156981	0.980862	0.99567	0.042065	0.963839	0.828082	0.925443	0.110731	0.996804	0.836175	0.879312	0.0160802	5.76e-05	0.0078006	0.000338068	No	L1PA3	181278	1212925	TRUE	FALSE
chrX	129401637	129401643	-	0.000108315	0	0	0	0.000355848	4.01e-05	0.000142761	0	0	1.27e-05	0	0	0	3e-05	0.000308839	0.904746	0	0	3.01e-05	No	No	483126	989445	TRUE	FALSE
chrX	130786383	130786419	-	0.381357	0.0325232	0.0111775	0.0172051	0.000109926	0.00805823	0.000322098	0.0014565	0.750899	0.952331	0.165064	0.0017873	0.00419483	0.0141405	0.000190739	0.997917	0.00154046	9.21e-06	6.89e-06	No	L1PA3	162469	162469	TRUE	FALSE
chrX	130948883	130949625	-	0.997366	0.964014	0.972627	0.97213	0.999423	0.988448	0.9726	0.948718	0.991179	0.998331	0.99682	0.997343	0.990779	0.991856	0.99917	0.999937	0.99998	0.999042	0.999526	Reference L1HS	MIR	0	0	FALSE	FALSE
chrX	138063067	138064335	+	0.994769	0.0275468	0	0.496542	0.990989	0.993367	0.999931	0.999749	0.999744	0.998179	0.99099	0.995575	0.999827	0.995263	0.9989	0.99963	0.999962	0.712526	0.994865	Reference L1HS	No	0	0	FALSE	FALSE
chrX	138459444	138459449	+	9.05e-05	0	0	0	0.00648691	0	0	0.000101403	0.000818598	0	0.0118191	0	0	0.972499	0.000227987	0	0.000161046	0	0	No	L1PA5	25340	395103	FALSE	FALSE
chrX	142477849	142483929	+	0.994874	0	0	0.724466	0	0.00825511	0	0.999971	0.999642	0.0619731	0.673184	0	0.999946	0.998828	0.000829554	0	0.000605478	0	0.996622	Reference L1HS	(AATAA)n	0	0	FALSE	FALSE
chrX	142486852	142486855	-	0	0	0	0	0	0	0	0.999925	0	0	0	0	0	0.908792	0	0	0	0	0	No	L2c	2933	262181	FALSE	FALSE
chrX	142487948	142487953	-	0	0	0	0	0	0	0	0	0.98449	0	0	0	3.15e-05	0	0	0	0	0	0	No	No	4029	263277	FALSE	FALSE
chrX	144323859	144326765	+	0.978056	0.562829	0	0.58464	0.998475	0.0017584	0.00706483	0.998987	0.999039	0.00100315	0.996667	0.00404954	0.987721	0.0456905	0.00667071	5.07e-05	0.993948	0.00414348	0.998442	Reference L1HS	No	18	18	FALSE	FALSE
chrX	145975948	145975954	+	0.00832843	0	0	0	0	0	0.00274609	0.500995	0.994488	0.463287	0.994761	0	7.8e-05	0.00011564	0.000182009	0	0	0	0	No	No	45	45	FALSE	FALSE
chrX	147653734	147659813	+	0.981597	0	0	0	0	0	0	0	0.0866868	0	0	0	0	0.996089	0.490794	0.000876494	0.000169801	0.010201	0.999835	Reference L1HS	(A)n	0	0	FALSE	FALSE
chrX	147663672	147663677	-	0	0	0	0	0	0	0	0	2.68e-05	0.000322908	0	0	3.51e-06	7.77e-05	0	0	0	0	0.929612	No	L1PB4	3860	506430	FALSE	FALSE
chrX	148170049	148171886	-	0.996953	0.884799	0.823895	0.955954	0.0195317	0.04981	0.0390765	0.997488	0.993353	0.989759	0.988941	0.95059	0.95305	0.988103	0.997398	0.998714	0.999625	0	0.997244	Reference L1HS	(TTTGTT)n	0	0	TRUE	FALSE
chrX	151330320	151336357	+	0.999294	0.513024	0.87567	0.975216	0.994854	0.00873073	0.01087	0.998876	0.999512	0.997513	0.985859	0	0.997803	0.990556	0.994862	0.999813	0.999964	0.00645505	0.994175	Reference L1HS	No	0	0	FALSE	FALSE
chrX	152010364	152010372	+	0.160385	0	0	0	0	0.0242516	0	0.99979	0.983413	0.253933	0.998108	0	0	0.997507	0.670903	1.28e-06	0.000163529	0	0	No	L1MA4A	343647	350294	FALSE	FALSE
chrX	155516011	155522048	-	0.999538	0.0797674	0.0868221	0.336282	0.0125977	0.00138273	0.999872	0.999598	0.999359	0.999991	0.996387	0.00333117	0.999938	0.993873	0.999841	0.999859	0.00192536	0.00331295	0.999062	Reference L1HS	No	0	0	FALSE	FALSE
chrX	155700615	155703831	-	0.999685	0.441783	0	0.878195	0.0169336	0.999269	0.999909	0.996945	0.999806	0.997689	0.996644	0.995748	0.987571	0.983924	0.999839	0.999934	0.998722	0.998333	0.994763	Reference L1HS	L1MB5	0	0	FALSE	FALSE
chrY	7571074	7571084	-	3.11e-06	0	0	0	0.188272	0.386353	0.996512	0.0209801	0.0120762	0.0442914	0.0280972	0.596041	0.680564	0.0530367	0.0917768	0.654004	0.942702	0.84999	0.911311	No	L1PA3	491007	491007	TRUE	FALSE
chrY	11116885	11117108	-	0.953793	0	0	0	0	0	0	0.995044	5.27e-07	0.998478	0.980001	0.0030847	0	0	0	0	0	4.18e-05	0	No	LTR37A	69230	274183	FALSE	TRUE
chrY	11288967	11289291	+	0.0106051	0	0	0.0044487	0	0.999238	0	0.914599	0.977733	0.988403	0.947741	0	1.32e-05	4.78e-06	0.965992	0.000568919	2.07e-07	0	0	No	(TTTTA)n	13486	45033	FALSE	TRUE
chrY	16120163	16120168	-	3.94e-05	0	0	0	0.00425208	0.943447	2.21e-05	7.65e-06	0.000575434	0.000823858	0.0881822	0.00206136	0.000209552	0.00159647	4.93e-05	0.000128101	0.00132458	0.00208021	0.000150663	No	L1PA3	394243	394243	TRUE	FALSE
chrY	19110588	19110597	-	0	0	0	0	0	0.919177	0	0	0	0	0	0	0	0	0	0	0	0	0.00096181	No	L1PA3	567527	567527	TRUE	FALSE
chrY	56887135	56887145	-	0	0.0247961	0.00931738	0	0.0105205	0.00408985	0.0314578	0	0	0	0.0404302	0.00728655	0	0.000273939	0.999412	0.000246905	0.0226891	0.00169322	0.0816612	No	(GTT)n	29526	52639	TRUE	FALSE
chrY	56888092	56888242	+	0	0	0	0	0	0	0	0	0	0	0.996481	0.00141476	0	0	0	0.468337	0.577952	0.563601	0.00161191	No	L1PA2	30483	39902362	TRUE	FALSE
chrY	56888709	56888956	+	0	0	0	0	0	0	0	0.928373	0.0816655	0.89741	0	0	0.0152299	0.7614	0	0	0	0	0	No	L1PA2	31100	39902979	TRUE	FALSE
